# Supplementary material for: Livestock vaccination programme participation among smallholder farmers on the outskirts of National Parks and Tiger Reserves in the Indian states of Madhya Pradesh and Assam
Source: PLoS One. 2021 Aug 27;16(8):e0256684. doi: 10.1371/journal.pone.0256684 (PMC8396743; doi:10.1371/journal.pone.0256684)
Supplement: S3 File — (XLSX) [file pone.0256684.s003.xlsx]

## Sheet: Sheet1
Date	Time	Village name	GPS location	Age	Gender	1	2 (i)	2 (ii)	3 (i)	3 (ii)	4 (i)	4 (ii)	5	6	7	8	9	9 IN CODE	10 (i)	10 (ii)	11	12	13	14	16	17
2016-12-07	12.30pm				Male	8	Y	N	Y	N	Y	N	Swelling in the mouth and wounds in the hoof (FMDV). Problems walking (BQ). Neck swollen (HS)	BQ	Y	Y	Disease prevention	DP	Y	Protection only lasts one year	Vaccination prevents problems and diseases	n/a	Hygiene and traditional methods	Healthy, good food
2016-12-07	1.15pm				Male	2	N	N	Y	N	Y	N	Swelling in the mouth and wounds in the hoof.	HS	Y	Y	Disease prevention	DP	Y	Protection only lasts one year	Y	Y	Y	Don't know
2016-12-07	3.15pm			31	Male	11	Y	Y	Y	N	Y	N	From Animal Health Workers	HS	Y	N	Village outside of buffer zone so no free vaccine available	NAV	N	Village outside of buffer zone so No free vaccine available	Protection from diease	N	N	Hygiene and clean water
2016-12-07	3.30pm			26	Male	2	Y	N	Y	Y	Y	N	From Animal Health Workers	FMD	Y	Y	Concern about Monsoon-related disease outbreaks	DP	Y	Protection only lasts one year	To prevent disease transmission and maximise working days for working animals	N	Hygiene especially during the Monsoon season	Annual vaccination
2016-12-07	3.45pm			31	Male	10	Y	Y	N	N	Y	N	From Animal Health Workers	BQ	Y	Y	Diseases are always present	DP	Y	Animals go to the forest and disease risk is always present	Animals remain safe from disease	N	N	Vaccination
2016-12-07	4.00pm			22	Male	2	Y	Y	Y	Y	Y	Y	From Livestock inspectors	HS	Y	Y	Disease prevention	DP	Y	Vaccination is the only way to prevent disease	The vaccine prevents against all diseases		Clean water. Keep the animals indoors when raining heavily and keep them in dry places	Hygiene
2016-12-07	4.05pm			24	Male	2	Y	Y	Y	N	N	N	After contraction and diagnosis by the vet	BQ	Y	Y	Disease prevention	DP	Y	Protection only lasts one year	Disease prevention		More treatment for FMD	Good food and hygiene
2016-12-07	4.20pm			35	Male	2	Y	N	Y	N	N	N	From Animal Health Workers	HS	Y	Y	Disease prevention	DP	Y	There is always a risk of disease outbreak	Protection from disease means animals eat well and work well		Urine drainage from the shed, using clean water and keepingthe trough covered	Prompt veterinary treatment
2016-12-07	5.45pm			50	Female	2	Y	N	Y	Y	Y	Y	From the vet	BQ	Y	Y	Disease prevention	DP	Y	Protection only lasts one year	Animals will be healthy and disease-free		Good food	Prompt veterinary treatment
2016-12-07	6.00pm			55	Female	9	Y	Y	N	N	Y	Y	From the vet	FMD	Y	Y	Disease prevention	DP	Y	Protection only lasts one year	Disease prevention		Cleanliness	Good food and hygiene
2016-12-07	6.15pm			40	Male	2	Y	Y	Y	Y	Y	N	From the vet	FMD	Y	Y	Disease prevention	DP	Y	Protection only lasts one year	Disease prevention		N	Prompt veterinary treatment
2016-12-07	6.30pm			50	Male	4	Y	N	N	N	Y	Y	From the vet	HS	Y	N	The vaccine is not available	NAV	Y	Once is not enough	Disease prevention		N	Prompt veterinary treatment
2016-12-07	7.00pm			29	Male	10	Y	Y	Y	N	Y	N	From his father	HS	Y	Y	Disease prevention	DP	Y	Movement of cattle in and out every year	Disease prevention		N	Vaccination
2016-12-07	7.45pm			56	Male	2	Y	N	Y	N	Y	N	From the vet and local villagers	BQ	Y	Y	Disease prevention	DP	Y	Protection only lasts one year	Disease prevention		Spiritual practice - coconut and incense	Prompt veterinary treatment
13/07/2016	10.15am			33	Male	4	Y	N	Y	N	Y	N	From Animal Health Workers	BQ	Y	Y	Disease prevention	DP	Y	Protection only lasts one year	Disease protection and money saving		N	Vaccination	Y
13/07/2016	12.30pm			20	Male	7	Y	Y	Y	Y	N	N	From the vet	BQ	Y	Y	Disease prevention	DP	Y	Don't know		Death of animals	N	Vaccination	Y	Y
13/07/2016	12.45pm			48	Male	22	Y	Y	N	N	Y	Y	Other villagers	FMD	Y	N	Not available	NAV	Y	Don't know	Disease prevention and animal health	Death of animals	N	Prompt veterinary treatment	Y	Y
13/07/2016	1.00pm			50	Female - useless	2	N	N	N	N	N	N	N/A	N/A	Y	N	Not available	NAV	N	N/A	Don't know	N/A	N	Don't know	Don't know	N/A
13/07/2016	1.10pm			44	Male	4	Y	N	Y	N	Y	N	From the vet	HS	Y	N	Not available	NAV	Y	Don't know	Disease prevention	Death of animals	N	Don't know	Y	Y
13/07/2016	1.30pm			50	Male	6	Y	N	Y	N	Y	N	From the vet	HS	Y	Y	Disease prevention	DP	Y	Disease prevention	Disease prevention	N	N	Prompt veterinary treatment	N	Y
13/07/2016	1.40pm			47	Male	2	Y	Y	Y	N	Y	N	Village people	HS	Y	N	Not available	NAV	Y	Don't know	Healthy animals	N	Veterinary treatment	Prompt veterinary treatment	Y	N
13/07/2016	2.15pm			58	Male	6	Y	N	Y	N	Y	N	Village people and From the vet	HS	Y	N	Hasn't vaccinated yet this year		Y	Disease prevention	Disease prevention for healthy animals	N	N	Prompt veterinary treatment and herbal medicines	Y	Y
13/07/2016	4.30pm			30	Male	2	Y	Y	Y	N	Y	N	From the vet	FMD	Y	Y	Disease prevention	DP	Y	Don't know	Don't know	Swelling at injection site	N	Prompt veterinary treatment	Y	Y
13/07/2016	4.45pm			20	Male	2	N	N	N	N	N	N	N/A	N/A	Y	Y	Disease prevention	DP	Y	Protection only lasts one year	Disease prevention for healthy animals	Swelling at injection site	Y	Vaccination and nutritious food	Y	Y
13/07/2016	5.00pm			31	Male	2	Y	N	Y	N	Y	N	From the vet	HS	Y	N	Swelling at the injection site	SW	Y	Buying and selling animals	Disease prevention	Swelling at injection site	N	Hygiene	Y	Y
13/07/2016	5.10pm			28	Male	2	Y	N	N	N	N	N	Village people	FMD	Y	N	Not available	NAV	Y	Don't know	Disease prevention	N	Good food	Prompt veterinary treatment	N	Y
13/07/2016	5.20pm			45	Male	2	Y	N	N	N	Y	N	From the vet	HS	Y	Y	Disease prevention	DP	Y	Don't know	Disease prevention and to save money	Swelling at injection site	Feed ghee	Vaccination	Y	Y
13/07/2016	5.30pm			37	Male	2	Y	N	Y	N	Y	N	From the vet	FMD	Y	Y	Disease prevention	DP	Y	Buying and selling animals	Disease prevention	N	N	Vaccination	Y	Y
13/07/2016	5.40pm			24	Male	2	Y	N	Y	N	Y	N	From the vet	FMD	N	Y	Disease prevention	DP	Y	Keeping animals healthy	Don't know	N	N	Vaccination	N	N
13/07/2016	6.00pm			28	Male	2	Y	Y	N	N	N	N	From the vet	FMD	Y	Y	Disease prevention	DP	Y	Buying and selling animals	Disease prevention	N	N	Vaccination and hygiene	Y	Y
14/07/2016	1.17pm			40	Male	5	Y	N	Y	N	Y	N	From the vet	HS	Y	Y	Disease prevention	DP	Y	Don't know	Disease prevention	N	Veterinary treatment	Y	Y	Y
14/07/2016	1.17pm			32	Male	9	Y	Y	Y	Y	Y	Y	From the vet	HS	Y	Y	Disease prevention	DP	Y	Don't know	Disease prevention	N	N	Vaccination	Y	Y
14/07/2016	1.28pm			72	Male	5	Y	N	Y	N	Y	N	From the vet	HS	Y	Y	Stop disease spread	DP	Y	Don't know	Disease prevention	N	Hygiene	Don't know	Y	Y
14/07/2016	1.31pm			60	Male	8	Y	N	Y	N	Y	Y	From the vet	HS	Y	Y	Disease prevention	DP	Y	Don't know	Disease prevention	N	N	Prompt veterinary treatment	Y	Y
14/07/2016	1.40pm			30	Male	4	N	N	N	N	N	N	N/A	N/A	Y	Y	Don't know	X	Y	Don't know	Don't know	N	N	Don't know	Y	Y
14/07/2016	1.41pm			45	Male	4	Y	N	Y	N	Y	N	From the vet	BQ	Y	Y	Disease prevention	DP	Y	Don't know	Don't know	N	N	Hygiene	Y	Y
14/07/2016	1.46pm			60	Male	6	Y	Y	N	Y	N	N	From the vet	FMD	Y	Y	Disease prevention	DP	Y	Protection only lasts one year	Disease prevention	N	N	Prompt veterinary treatment	Y	Y
14/07/2016	1.54pm			35	Male	6	Y	N	Y	N	Y	N	From the vet	HS	Y	Y	Disease prevention	DP	Y	Don't know	Don't know	Weakness	Veterinary treatment	No Lantana consumption	Y	Y
14/07/2016	2.10pm			40	Male	6	Y	Y	Y	Y	Y	Y	From his father	HS	Y	N	Not available	NAV	Y	Don't know	Disease prevention	N	N	Prompt veterinary treatment	Y	Y
14/07/2016	2.15pm			58	Female	14	Y	Y	Y	N	N	N	From the vet	FMD	Y	Y	Disease prevention	DP	Y	Don't know	Disease prevention	N	N	Don'tknow	Y	Y
14/07/2016	2.22pm			42	Male	8	Y	Y	Y	Y	Y	Y	From the vet	HS	Y	N	Not available	NAV	Y	Don't know	Don't know	Death of animals	N	Don'tknow	Y	Y
14/07/2016	2.27pm			26	Male	2	Y	Y	N	N	N	N	From the vet	FMD	Y	N	Don't know	X	N	Don't know	Don't know	N	N	Don'tknow	Don'tknow	Don't know
14/07/2016	2.32pm			55	Male	2	Y	Y	Y	Y	N	N	From the vet	FMD	Y	N	Not available	NAV	Y	Disease prevention	Don't know	N	N	Prompt veterinary treatment	Y	Y
14/07/2016	2.37pm			33	Male	3	Y	Y	Y	N	N	N	Village people	BQ	Y	Y	Disease prevention	DP	N	Don't know	Disease prevention	Vet not available	N	Don'tknow	N	Y
14/07/2016	2.45pm			46	Female	5	Y	N	Y	N	N	N	Village people	FMD	Y	N	Disease prevention	DP	Y	Don't know	Disease prevention	N	Veterinary treatment	Don'tknow	N	Y
14/07/2016	2.54pm			66	Male	2	Y	N	Y	N	N	N	From the vet	BQ	Y	N	Disease prevention	DP	Y		Disease prevention	N		Vaccination	Y	Y
14/07/2016	4.43pm			19	Male	2	N	N	N	N	N	N	N/A	N/A	Y	N	Not available	NAV	Y	Disease prevention	Don't know	N	N	Vaccination	N	Don't know
14/07/2016	4.45pm			35	Male	3	Y	N	Y	N	Y	N	From the vet	BQ	Y	N	Disease prevention	DP	Y	Don't know				Don'tknow	N	N
14/07/2016	4.50pm			24	Male	2	N	N	N	N	N	N	N/A	N/A	Y	Y	Disease prevention	DP	Y	Don't know	Disease prevention	N	N	Prompt veterinary treatment	Y	Y
14/07/2016	4.53pm			25	Male	2	Y	Y	N	N	Y	Y	From the vet	HS	Y	Y	Disease prevention	DP	Y	Don't know	Disease prevention	N	Herbal medicine	Prompt veterinary treatment	Y	Y
14/07/2016	4.55pm			65	Female	2	Y	N	Y	Y	Y	Y	From the vet	HS	Y	N	Not available	NAV	Y	Disease prevention	Disease prevention	N	Good food	Vaccination	Y	Y
14/07/2016	5.00pm			35	Male	4	Y	N	Y	N	Y	N	From the vet	BQ	Y	Y	Disease prevention	DP	Y	Don't know	Disease prevention	N	N	Prompt veterinary treatment	Y	Y
14/07/2016	5.01pm			40	Male	4	Y	N	Y	N	Y	Y	From the vet	HS	Y	Y	Disease prevention	DP	Y	Disease prevention	Don't know	Swelling at injection site	N	Prompt veterinary treatment	Y	Y
14/07/2016	5.12pm			25	Female	4	Y	N	N	N	Y	Y	From the vet	FMD	Y	Y	Disease prevention	DP	Y	Don't know	Disease prevention	N	N	Prompt veterinary treatment	Y	Y
14/07/2016	5.20pm			28	Male	2	Y	N	N	N	N	N	From the vet	FMD	Y	Y	Disease prevention	DP	Y	Don't know	Disease prevention	Swelling at injection site	Good health	Vaccination and hygiene	N	Y
14/07/2016	5.25pm			42	Male	2	Y	N	Y	N	Y	N	From the vet	HS	Y	Y	Disease prevention	DP	Y	Don't know	Don't know	Weakness	N	Don'tknow	N	Y
14/07/2016	5.25pm			28	Male	5	Y	N	Y	N	Y	Y	From his father and village people	HS	Y	Y	Disease prevention	DP	Y	Disease prevention	Don't know	N	N	Prompt veterinary treatment	Y	Y
14/07/2016	5.28pm			21	Male	7	Y	Y	Y	N	Y	N	Village people	FMD	Y	Y	Disease prevention	DP	Y	Disease prevention	Disease prevention	N	Hygiene and shelter	Prompt veterinary treatment	Y	Y
14/07/2016	5.30pm			40	Male	4	Y	Y	Y	N	Y	N	From the vet	BQ	Y	Y	Don't know	X	Y	Don't know	Disease prevention	Swelling at injection site and weakness	Hygiene and shade	Prompt veterinary treatment	Y	Y
14/07/2016	5.36pm			24	Male	6	Y	N	Y	N	Y	N	From the vet	BQ	Y	Y	Disease prevention	DP	Y	Don't know	Disease prevention	Swelling at injection site	N	Don't know	Y	Y
14/07/2016	5.36pm			32	Female	4	Y	Y	Y	Y	Y	Y	From the vet	BQ	Y	Y	Disease prevention	DP	Y	Don't know	Disease prevention	N	Hygiene	Prompt veterinary treatment	Y	Y
14/07/2016	5.40pm			35	Male	2	Y	Y	Y	N	Y	Y	From the vet	HS	Y	Y	Disease prevention	DP	Y	Don't know	Don't know	Swelling at injection site and death	Washing animals; oil massage; shelter cleaning; nutritive food	Prompt veterinary treatment	Y	Y
15/07/2016	11.32am			48	Male	10	Y	N	Y	N	Y	N	From the vet	HS	Y	Y	Disease prevention	DP	Y	Don't know	Disease prevention	Swelling at injection site	N	Good food	Y	Y
15/07/2016	11.42am			72	Male	4	Y	N	Y	N	Y	N	From the vet	BQ	Y	Y	Disease prevention	DP	Y	Protection only lasts one year	Disease prevention	N	Daily monitoring and good food	Hygiene and washing animals	Y	Y
15/07/2016	11.57am			50	Male	4	Y	N	Y	N	N	N	Village people	BQ	Y	N	Not available	NAV	N	Don't know	Don't know	N	N	Don't know	Y	Don't know
15/07/2016	12.02pm			35	Male	2	Y	Y	Y	N	Y	N	From the vet	HS	Y	N	Not available	NAV	Y	Don't know	Disease prevention	Swelling at injection site	N	Hygiene and good food	Y	Y
15/07/2016	12.19pm			72	Male	8	Y	N	Y	N	Y	N	Village people	HS	Y	Y	Disease prevention	DP	Y	Don't know	Disease prevention	Animal weakness	N	Vaccination	Y	Y
15/07/2016	12.32pm			45	Male	2	Y	N	Y	N	Y	N	From the vet	HS	Y	Y	Disease prevention	DP	Y	Don't know	Disease prevention	Swelling at injection site	N	Don't know	Y	Y
15/07/2016	12.41pm			26	Male	2	Y	N	Y	Y	N	N	From the vet	FMD	Y	Y	Disease prevention	DP	Y	Don't know	Disease prevention	Swelling at injection site	N	Don't know	Y	Y
15/07/2016	12.48pm			25	Male	15	Y	N	Y	Y	Y	Y	From the vet	HS	Y	N	Not available	NAV	Y	Don't know	Disease prevention	Death of animals	N	Monitoring and good food	Y	Y
15/07/2016	12.59pm			55	Male	2	Y	Y	Y	Y	Y	Y	From the vet	HS	Y	Y	Don't know	X	Y	Don't know	Don't know	Swelling at injection site	N	Good food	Y	Y
15/07/2016	1.08pm			27	Male	12	Y	N	Y	N	Y	N	From the vet	HS	Y	Y	Disease prevention	DP	Y	Don't know	Don't know	Swelling at injection site	Hygiene	Prompt veterinary treatment	Y	Y
16/07/2016	11.18am			48	Male	4	Y	N	Y	N	Y	N	Village people	FMD	Y	Y	Disease prevention	DP	Y	Don't know	Disease prevention	Don't know	Hygiene	Vaccination and hygiene	Y	Y
16/07/2016	11.19am			60	Female	2	Y	Y	Y	Y	Y	N	Village people	BQ	Y	N	Not available	NAV	N	Constant illness	Don't know	Animals are healthy so there is no need to vaccinate	Hygiene	Hygiene and herbal medicine	Y	N
16/07/2016	11.31am			27	Male	2	N	N	N	N	N	N	N/A	N/A	Y	Y	Disease prevention	DP	Y	Don't know	Disease prevention	Don't know	Hygiene	Prompt veterinary treatment	Y	Y
16/07/2016	11.31am			32	Male	2	Y	N	Y	N	Y	N	From his father	BQ	Y	N	Not available	NAV	N	Don't know	Don't know	Miss the vets	Good food, hygiene and water	Don't know	Y	Don't know
16/07/2016	11.40am			34	Male	2	Y	N	Y	N	Y	N	Village people	BQ	Y	N	Not available	NAV	YIA	Don't know	Don't know	Swelling at injection site	N	Hygiene and shade	Y	Y
16/07/2016	11.41am			40	Male	2	Y	Y	Y	Y	Y	N	Village people	HS	Y	Y	Disease prevention	DP	Y	Don't know	Disease prevention	Don't know	Good food and water	Hygiene and prompt veterinary treatment	Y	Y
16/07/2016	11.48am			22	Male	4	Y	N	N	N	N	N	Village people	FMD	Y	N	Swelling at the injection site	SW	N	Don't know	Don't know	Swelling at the injection site	Herbal medicine	Hygiene	Y	Y
16/07/2016	11.52am			38	Male	2	Y	N	Y	N	N	N	Village people	BQ	Y	N	Buying in new cattle - no need to vaccinate them		YIA	Don't know	Disease prevention	Swelling at the injection site (tumour)	N	Good food	Y	N
16/07/2016	11.52am			30	Male	4	Y	N	Y	N	Y	N	From the vet	BQ	Y	Y	Disease prevention	DP	Y	Don't know	Disease prevention	Don't know	Good food and water	Prompt veterinary treatment and vaccination	Y	Y
16/07/2016	12.01pm			25	Male	4	Y	N	Y	N	Y	N	From the vet	FMD	Y	Y	Disease prevention	DP	Y	Don't know	Disease prevention	Don't know	Good food and water and Hygiene	Prompt veterinary treatment	Y	Y
16/07/2016	12.22pm			20	Male	2	N	N	N	N	N	N	N/A	N/A	Y	N	Not available	NAV	Y	Don't know	Don't know	Don't know	Shelter and hygiene	Don't know	Y	Y
16/07/2016	12.22pm			55	Female	4	Y	N	Y	N	Y	N	Village people	HS	Y	N	Disease prevention	DP	Y	Don't know	Disease prevention	Miss the vets	N	Prompt veterinary treatment	Y	Y
16/07/2016	12.29pm			26	Male	5	Y	N	N	N	N	N	Village people	FMD	Y	N	Disease prevention	DP	Y	Don't know	Disease prevention	Don't know	Hygiene and Good food and water	Hygiene and prompt veterinary treatment	Y	Y
16/07/2016	12.29pm			42	Female	3	Y	N	Y	Y	Y	N	From the vet	HS	Y	N	Not available	NAV	Y	Don't know	Disease prevention	Fever	N	Food and clean water	Y	Y
16/07/2016	12.34pm			22	Male	3	Y	Y	N	N	N	N	Village people	FMD	Y	Y	Disease prevention	DP	Y	New diseases	Disease prevention	Don't know	Hygiene	Hygiene and prompt veterinary treatment	Y	Y
16/07/2016	12.37pm			25	Male	5	Y	Y	Y	N	Y	N	Village people	HS	Y	Y	Disease prevention	DP	Y	Don't know	Disease prevention	Don't know	Hygiene and Good food and water	Hygiene and prompt veterinary treatment	Y	Y
16/07/2016	12.38pm			30	Male	2	Y	Y	Y	Y	Y	Y	Village people	HS	Y	Y	Disease prevention	DP	Y	Don't know	Disease prevention	Don't know	N	Don't know	Y	Don't know
16/07/2016	12.44pm			30	Male	5	Y	N	Y	N	Y	N	Village people	HS	Y	Y	Disease prevention	DP	Y	Don't know	Disease prevention	Don't know	Good food and water	Hygiene	Y	Y
16/07/2016	12.45pm			40	Male	3	Y	Y	Y	Y	Y	Y	From the vet	HS	Y	N	Not available	NAV	Y	Don't know	Non-beneficial	Swelling at the injection site	N	Don't know	Y	N
16/07/2016	12.58pm			35	Male	2	Y	Y	N	N	Y	Y	Village people	HS	Y	N	Not available	NAV	N	Don't know	Disease prevention	Don't know	N	Prompt veterinary treatment	Y	Y
16/07/2016	1.15pm			49	Male	2	Y	N	Y	N	Y	N	From the vet	HS	Y	Y	Disease prevention	DP	Y	Protection only lasts one year	Disease prevention	Swelling at the injection site	N	Prompt veterinary treatment	Y	Y
16/07/2016	1.17pm			28	Female	2	Y	Y	N	N	N	N	From the vet	FMD	Y	N	Not available	NAV	Y	Don't know	Disease prevention	Don't know	N	Prompt veterinary treatment	Y	Y
16/07/2016	1.23pm			66	Male	5	Y	Y	Y	N	Y	N	From the vet	HS	Y	Y	Disease prevention	DP	Y	Don't know	Don't know	Death of animals	Good food and Hygiene	Good food	Y	Y
16/07/2016	1.27pm			50	Male	6	Y	Y	Y	N	Y	N	From the vet	HS	Y	N	Disease prevention	DP	Y	Don't know	Don't know	Don't know	Good food and clean water	Prompt veterinary treatment	Y	Y
16/07/2016	1.33pm			22	Male	11	Y	N	N	N	Y	N	Village people	FMD	Y	N	Not available	NAV	N	Not informed	Don't know	Don't know	Don't know	Don't know	Y	Don't know
16/07/2016	1.35pm			22	Male	2	Y	Y	Y	N	Y	N	From the vet	HS	Y	Y	Disease prevention	DP	Y	Protection only lasts one year	Disease prevention	Lack of awareness	Good food and water	Vaccination and Prompt veterinary treatment	Y	Y
16/07/2016	1.40pm			52	Male	2	Y	Y	Y	N	Y	N	From the vet	HS	Y	Y	Disease prevention	DP	Y	Don't know	Disease prevention	Don't know	Hygiene and Good food and water	Don't know	Y	Y
16/07/2016	1.40pm			25	Male	9	Y	Y	Y	Y	Y	Y	Village people	FMD	Y	N	Not available	NAV	N	Not informed	Disease prevention	Lack of awareness	N	Hygiene	Y	Y
16/07/2016	1.45pm			62	Male	6	Y	N	Y	Y	Y	Y	From the vet	HS	Y	Y	Disease prevention	DP	Y	Don't know	Disease prevention	Don't know	Don't know	Don't know	Y	Y
16/07/2016	1.52pm			60	Female	1	Y	N	Y	N	Y	N	From the vet	HS	Y	N	Cow is pregnant		N	Cows have been healthy or the past 2 years	Don't know	Don't know	Good food	Hygiene and vitamins	Y	Y
16/07/2016	2.47pm			45	Male	4	Y	Y	Y	N	Y	N	Village people	BQ	Y	Y	Disease prevention	DP	N	Don't know	Don't know	Swelling at the injection site	Good food	Prompt veterinary treatment	Y	Y
16/07/2016	2.49pm			45	Male	4	Y	N	Y	Y	N	N	From the vet	BQ	Y	N	Not available	NAV	Y	The vet said to	Non-beneficial	Harm to animals	N	Prompt veterinary treatment	N	N
16/07/2016	2.55pm			24	Male	2	Y	Y	Y	N	Y	N	Village people	BQ	Y	N	Don't know	X	N	Don't know	Don't know	Non-beneficial	N	Prompt veterinary treatment	Y	N
16/07/2016	2.57pm			26	Male	4	N	N	Y	N	N	N	From the vet	BQ	Y	N	Not available	NAV	N	Not informed	Disease prevention	Don't know	Good food	Vaccination	Y	Y
16/07/2016	2.59pm			60	Male	3	Y	Y	Y	N	Y	N	Village people	BQ	Y	Y	Disease prevention	DP	Y	Don't know	Disease prevention	Death of animals	Good food and Hygiene	Prompt veterinary treatment	Y	Y
16/07/2016	3.04pm			50	Male	2	Y	Y	Y	Y	N	N	Village people	FMD	Y	N	Not available	NAV	Y	Protection only lasts one year	Disease prevention	Lack of awareness	Fast treatment and separation of sick animals to reuce spread	Prompt veterinary treatment	Y	Y
16/07/2016	3.05pm			30	Male	2	Y	N	Y	N	Y	N	Village people	BQ	Y	N	Disease prevention	DP	Y	Don't know	Don't know	Swelling at injection site	Good food and Hygiene	Prompt veterinary treatment	Y	Y
16/07/2016	3.08pm			20	Male	2	N	N	N	N	N	N	N/A	N/A	N	N	Don't know	X	N	Don't know	Don't know	Don't know	N	Prompt veterinary treatment	Y	Y
16/07/2016	3.14pm			45	Female	4	Y	Y	Y	N	Y	N	From the vet	FMD	Y	N	Not available	NAV	Y	Don't know	Disease prevention	Swelling at injection site	N	Vaccination	Y	Y
16/07/2016	3.24pm			24	Female	2	N	N	N	N	N	N	N/A	N/A	Y	N	Not available	NAV	N	Don't know	Disease prevention	Don't know	Hygiene	Vaccination	Y	N
2016-07-18	12.15pm			30	Male	1	Y	Y	Y	Y	Y	Y	From the vet	BQ	Y	N	Don't know	X	Y	Don't know	Disease prevention	Weakness	N	Prompt veterinary treatment	Y	Y
2016-07-18	12.25pm			28	Male	4	Y	N	Y	N	Y	N	Village people	BQ	Y	N	Disease prevention	DP	Y	Don't know	Disease prevention	N	Hygiene	Prompt veterinary treatment	N	Y
2016-07-18	12.30pm			61	Male	4	Y	Y	Y	N	Y	Y	From the vet	All three	Y	N	Don't know	X	Y	Don't know	Don't know	Swelling at injection site	Hygiene	Prompt veterinary treatment	Y	Y
2016-07-18	12.35pm			55	Male	2	N	N	Y	N	Y	Y	From the vet	FMD	Y	N	Don't know	X	Y	Don't know	Disease prevention	N	Hygiene	Prompt veterinary treatment	Y	Y
2016-07-18	12.40pm			42	Male	2	Y	N	Y	Y	Y	N	From the vet	HS	Y	N	Disease prevention	DP	Y	Protection only lasts one year	Disease prevention	N	Good food and shelter	Prompt veterinary treatment	N	Y
2016-07-18	12.47pm			45	Male	8	Y	N	Y	N	Y	N	From the vet	HS	N	N	Don't know	X	N	Don't know	Non-beneficial	Vet not available	N	Herbal medicine	N	N
2016-07-18	12.50pm			30	Female	2	Y	Y	Y	N	Y	Y	From the vet	HS	Y	Y	Disease prevention	DP	Y	Don't know	Disease prevention	N	Spritual practice	Prompt veterinary treatment	N	Y
2016-07-18	12.55pm			60	Male	9	N	N	N	N	N	N	N/A	N/A	N	N	Don't know	X	Y	Don't know	Don't know	N	Hygiene	Don't know	N	N
2016-07-18	1.00pm			33	Male	6	Y	N	Y	N	Y	N	From the vet	FMD	N	N	Disease prevention	DP	N	Don't know	Disease prevention	Death of animals	Hygiene	Prompt veterinary treatment	N	N
2016-07-18	1.00pm			21	Male	7	Y	Y	Y	Y	Y	Y	From the vet	FMD	N	N	Don't know	X	N	Don't know	Disease prevention	N	Spiritual practice	Prompt veterinary treatment	Y	Y
2016-07-18	1.10pm			19	Female	6	Y	Y	Y	Y	Y	Y	From the vet	FMD	Y	N	Not available	NAV	Y	Protection only lasts one year	Disease prevention	N	Herbal medicine	Prompt veterinary treatment	Y	Y
2016-07-18	1.20pm			36	Male	3	Y	Y	Y	Y	Y	Y	From the vet	FMD	N	N	Don't know	X	N	Don't know	Disease prevention	N	Herbal medicine and Spiritual practice	Herbal medicine	Y	N
2016-07-18	1.30pm			50	Male	2	Y	Y	Y	Y	Y	Y	From the vet	FMD	Y	N	Don't know	X	N	Protection only lasts one year	Disease prevention	N	Herbal medicine and Spiritual practice	Prompt veterinary treatment
2016-07-18	1.40pm			45	Male	4	Y	Y	Y	Y	Y	Y	From the vet	HS	N	N	Not available	NAV	Y	Protection only lasts one year	Disease prevention	N	Veterinary treatment	Vaccination	Y	Y
2016-07-18	1.45pm			72	Male	5	N	N	N	N	N	N	N/A	N/A	N	N	Don't know	X	N	Protection only lasts one year	Non-beneficial	N	Herbal medicine	Don't know	N	N
2016-07-18	1.49pm			39	Male	5	N	N	Y	N	Y	Y	Village people	HS	N	N	Disease prevention	DP	N	Don't know	Disease prevention	Vet not available	Herbal medicine	Prompt veterinary treatment	Y	Y
2016-07-18	1.55pm			23	Male	7	Y	N	Y	N	Y	Y	Village people	BQ	Y	N	Disease prevention	DP	Y	Don't know	Disease prevention	N	N	Prompt veterinary treatment	Y	Y
2016-07-18	2.05pm			44	Male	6	Y	N	Y	N	Y	N	Village people	HS	N	N	Disease prevention	DP	N	Don't know	Don't know	N	N	Prompt veterinary treatment	N	Y
2016-07-18	2.15pm			30	Male	6	Y	N	Y	N	Y	N	From the vet	HS	N	N	Disease prevention	DP	Y	Don't know	Disease prevention	Vet not available	N	Prompt veterinary treatment	Y	Y
2016-07-19	11.20am			22	Male	6	N	N	Y	N	N	N	Village people	BQ	Y	N	Don't know	X	Y	Don't know	Don't know	N	N	Prompt veterinary treatment	N	Y
2016-07-19	11.28am			51	Male	7	Y	N	Y	N	Y	N	From the vet	HS	Y	N	Disease prevention	DP	Y	Don't know	Disease prevention	Death of animals	Hygiene and shade	Vaccination	Y	Y
2016-07-19	11.45am			30	Male	3	Y	Y	Y	Y	Y	N	Village people	BQ	Y	N	Don't know	X	Y	Don't know	Disease prevention	N	N	Vaccination	Y	Y
2016-07-19	11.52am			24	Male	6	Y	Y	Y	Y	Y	N	From the vet	BQ	Y	N	Preventing death	DP	Y	Don't know	Non-beneficial	Death of animals	Herbal medicine	Hygiene	Y	Y
2016-07-19	12.00pm			33	Male	5	Y	Y	Y	Y	Y	Y	From the vet	HS	Y	N	Animals had gone to the fields	NAV	Y	Don't know	Disease prevention	Pregnancy	N	Hygiene and clean water	Y	Y
2016-07-19	12.23pm			40	Female	10	Y	Y	Y	Y	Y	N	From the vet	BQ	Y	N	Swelling at the injection site	SW	Y	Don't know	Disease prevention	Swelling at the injection site	Herbal medicine	Prompt veterinary treatment	Y	Y
2016-07-21	11.56pm			48	Male	3	Y	N	Y	N	Y	N	From the vet	HS	Y	Y	Disease prevention	DP	Y	Disease prevention	Disease prevention	Pregnancy	Hygiene	Vaccination	Y	Y
2016-07-21	12:02:00			20	Male	4	Y	N	Y	N	Y	N	Village people	HS	N	N	Doctor not available	NAV	N	Dont know	Disease prevention	Vet not available	Hygiene and herbal medicine	Hygiene	Y	N
2016-07-21	12:09:00			25	Male	4	Y	Y	Y	N	Y	N	From the vet	HS	N	Y	Disease prevention	DP	Y	Disease prevention	Disease prevention	Weakness	Hygiene, ventilation	Hygiene	Y	Y
2016-07-21	12:13:00			27	Male	7	Y	N	Y	N	Y	N	Forest Department and vet	HS	Y	Y	Disease prrevention	DP	Y	Protection only lasts one year	Disease prevention and saves money and avoids weakness	Weakness and animals which are already sick and pregnant ones	Herbal medicine	Vaccination and hygiene, plenty food and water	Y	Y
2016-07-21	12:20:00			28	Male	8	Y	Y	Y	N	Y	Y	From the vet	HS and BQ	Y	Y	Disease prevention	DP	Y	Disease prevention	Disease prevention	Swelling	Herbal medicine	Hygiene	Y	Y
2016-07-21	12:25:00			32	Male	5	Y	Y	Y	N	Y	Y	From the vet	BQ and HS	Y	Y	Disease prevention, preventing death	DP	Y	Disease prevention	Disease prevention	Pregnancy, weakness	Herbal medicine	Good food and water and hygiene	Y	Y
						4
