# Supplementary material for: Livestock vaccination programme participation among smallholder farmers on the outskirts of National Parks and Tiger Reserves in the Indian states of Madhya Pradesh and Assam
Source: PLoS One. 2021 Aug 27;16(8):e0256684. doi: 10.1371/journal.pone.0256684 (PMC8396743; doi:10.1371/journal.pone.0256684)
Supplement: S4 File — (XLSX) [file pone.0256684.s004.xlsx]

## Sheet: Sheet1
Date	Time	Village name	GPS location	Age	Gender	1	2 (i) FMDV	2 (ii)	3 (i) BQ	3 (ii)	4 (i) HS	4 (ii)	5	6	7	8	9	10 (i)	10 (ii)	11	12	13	14	15	16	17
2016-07-15	12.20pm			58	Male	9	Y	Y	Y	Y	Y	Y	Family and village people	BQ	Y	N	Disease prevention	N	Don't know	Don't know	N	N	Don't know	N	Y	30% decline
2016-07-15	11.52pm			59	Male	16	Y	Y	Y	Y	N	N	Based on symptoms	BQ	Y	Y	Disease prevention	Y	Y	Disease prevention	N	Herbal medicine	Vaccination and veterinary treatment	N	N	Y
2016-07-15	12.58pm			35	Male	20	Y	Y	Y	N	N	N	AHWs	FMD	Y	Y	Disease prevention	Y	Y	Disease prevention	Difficulty in restraining animals	Herbal medicine	Vaccination	N	Y	Y
2016-07-15	1.30pm			38	Male	6	Y	Y	Y	N	Y	Y	AHWs	HS	Y	Y	Disease prevention	Y	Don't know	Disease prevention	N	Herbal medicine	Vaccination and veterinary treatment	N	N	Y
2016-07-15	4.00pm			24	Male	10	Y	Y	Y	Y	Y	Y	Family and village people	BQ	Y	N	Disease prevention	N	Don't know	Don't know	N	N	Don't know	N	Y	30% decline
2016-07-15	5.00pm			30	Male	5	Y	Y	Y	Y	N	N	Based on symptoms	BQ	Y	Y	Disease prevention	Y	Y	Disease prevention	N	Herbal medicine	Vaccination and veterinary treatment	N	N	Y
2016-07-15	1.22pm			27	Male	7	Y	Y	Y	Y	N	N	Family and village people	BQ	Y	N	Couldn't restrain	N	Don't know	Don't know	N	N	Vaccination	N	Y	N
2016-07-15	4.35pm			60	Male	8	Y	Y	Y	N	Y	Y	Family and village people	BQ	Y	Y	Disease prevention	Y	Don't know	Disease prevention	N	N	Vaccination	N	N	Y
2016-07-15	4.25pm			62	Male	12	Y	Y	Y	Y	N	N	Family and village people	BQ	Y	Y	Disease prevention	Y	Disease prevention	Disease prevention	N	N	Don't know	N	Y	Y
2016-07-15	3.25pm			28	Male	20	Y	Y	Y	Y	N	N	Based on symptoms	BQ	Y	Y	Disease prevention	Y	Don't know	Disease prevention	N	Herbal medicine	Vaccination	N	N	Y
2016-07-15	3.40pm			36	Female	6	Y	Y	Y	N	Y	Y	AHWs	HS	Y	Y	Disease prevention	Y	Don't know	Disease prevention	N	Herbal medicine	Vaccination	N	N	Y
2016-07-15	3.55pm			66	Male	14	Y	Y	Y	Y	Y	N	Based on symptoms	FMD	Y	N	Fever	N	Don't know	Disease prevention	N	N	Vaccination	N	N	N
2016-07-15	2.25pm			35	Male	7	Y	Y	Y	N	Y	N	Family and village people	FMD	Y	N	Swelling at injection site	Y	This year nobody to came to vaccinate	Disease prevention	N	N	Vaccination	N	N	Y
2016-07-15	2.00pm			30	Male	20	N	N	Y	N	Y	Y	Family and village people	All three	N	N	No contact with AHWs	N	N	Disease prevention	AHWs not available	N	Vaccination	N	Y	Y
2016-07-15	1.45pm			58	Male	22	Y	Y	Y	N	Y	Y	Based on symptoms	All three	Y	N	Who vaccinates?	N	Who does vaccination?	Disease prevention	AHWs not available	Suggestion from village people	Vaccination	N	N	Y
2016-07-15	12.15pm			50	Female	35	Y	Y	Y	Y	Y	Y	Family and village people	FMD	Y	N	Disease prevention	Y	Disease prevention	Disease prevention	Pregnancy	Herbal medicine	Vaccination	N	Don't know	Y
2016-07-15	1.30pm			60	Male	14	Y	Y	Y	N	N	N	Based on symptoms	FMD	Y	Y	Disease prevention	N	Death of animals	Non-beneficial	Swelling at injection site, weakness and death	Herbal medicine	Advice from AHWs	N	Y	N
2016-07-15	1.00pm			44	Male	11	Y	Y	Y	Y	Y	N	AHWs	All three	Y	N	Heard animals die after	N	Death of animals	Don't know	Death of animals	Herbal medicine	Advice from AHWs	N	Don't know	Y
2016-07-15	3.00pm			37	Male	7	Y	N	Y	N	Y	Y	Based on symptoms	All three	Y	N	Disease prevention	N	AHWs unavailable	Disease prevention	N	N	Vaccination	N	Don't know	Y
2016-07-15	3.30pm			57	Male	15	Y	Y	Y	Y	Y	Y	Based on symptoms	All three	Y	Y	Disease prevention	Y	Don't know	Disease prevention	N	N	Hygiene and Vaccination	N	Y	Y
2016-07-15	4.00pm			49	Male	7	Y	N	Y	Y	Y	Y	Based on symptoms	BQ	Y	Y	Disease prevention	Y	AHWs said so	Disease prevention	N	Herbal medicine	Vaccination	N	Don't know	Y
2016-07-15	4.30pm			50	Female	8	Y	Y	Y	Y	Y	N	Family and village people	All three	Y	N	Couldn't restrain	N	Don't know	Disease prevention	N	N	Vaccination	N	N	Y
						10.5
