# Supplementary material for: Livestock vaccination programme participation among smallholder farmers on the outskirts of National Parks and Tiger Reserves in the Indian states of Madhya Pradesh and Assam
Source: PLoS One. 2021 Aug 27;16(8):e0256684. doi: 10.1371/journal.pone.0256684 (PMC8396743; doi:10.1371/journal.pone.0256684)
Supplement: S5 File — (XLSX) [file pone.0256684.s005.xlsx]

## Sheet: Raw Data
ID#	N	E	Sex	Age	Village	Cows Y or N	#Cows	Cows Young	Cows Adult	Buffalo Y or N	#Buffalo	Buffalo Young	Buffalo Adult	Other	Vax last year	Heard of FMD	Heard of FMD Clean	How do you know FMD?	How do you know FMD? Clean	Affected by FMD CLEAN	Affected by FMD?	Heard about HS?	How do you know HS? CLEAN	How do you know HS?	Affected by HS?	Heard about BQ?	How do you know BQ? CLEAN	How do you know BQ?	Affected by BQ?	Heard of Anthrax? CLEAN	Heard of Anthrax?	How do you know Anthrax?	How do you know Anthrax? CLEAN	Affected by Anthrax?	What DZ most important?	Why do you vax?	Disadvantages to Vax	How often do you vax?	How often do you vax? CLEAN	Why vax that often?	How long does vax last?	Who admins vax?	Who admins vax? CLEAN	Where do you get vax from?	Where do you get vax from clean	What disease(s) do you vax for?	Vax for FMD	Vax for liquid dung	Vax for HS
1			M	20-30		Y	2	1	1	N	0	1	1	Cat	N	Y	Y	Seen it	Seen it	Y	Y	Y	Seen the disease	Seen it	N	N	NA	NA	NA	N	N	NA	NA	NA	FMD	NA	NA	NA	NA	NA	NA	NA	NA	NA	NA	NA	NA	NA	NA
2			M	31-40		Y	5	4	1	N	0	4	1	2 goats	N	Y	Y	Seen it	Seen it	Y	Y	Y	Heard about it from others	Heard from others	N	NA	NA	NA	NA	NA	NA	NA	NA	NA	IDK	NA	NA	NA	NA	NA	NA	NA	NA	NA	NA	NA	NA	NA	NA
3			M	31-40		Y	7	4	3	N	0	4	3	1 goat, 2 kids	N	Y	Y	Seen it	Seen it	Y	Y	Y	Heard about it from TCF	Heard from TCF	N	Y	Seen the disease	Seen it	N	Y	Y	Heard from media	Heard from media	N	FMD	NA	NA	NA	NA	NA	NA	NA	NA	NA	NA	NA	NA	NA	NA
4			M	20-30		Y	6	3	3	N	0	3	3	7 goats	Y	Y	Y	Seen it	Seen it	Y	Y	Y	Seen the disease	Seen it	Y	N	NA	NA	NA	N	N	NA	NA	NA	FMD	Protect from other diseases from other animals	None	When the person comes to do it	When the person comes to do it	Vaccination should be done before disease comes in	One month	Forest Department	NGO/Forest Dept	Forest Department	NGO/Forest Department	FMD, Pox	Y	N	N
5			F	20-30		Y	4	0	4	N	0	0	0	2 goats, 2 kids	N	Y	Y	Heard from vets	Heard from vets	N	N	N	NA	NA	NA	N	NA	NA	NA	N	N	NA	NA	NA	IDK	NA	NA	NA	NA	NA	NA	NA	NA	NA	NA	NA	NA	NA	NA
6			M	41-50		Y	2	0	2	N	0	0	0	pigs, 2 dogs	Y	Y	Y	Heard from vets	Heard from vets	Y	Y	Y	Seen the disease	Seen it	N	N	NA	NA	NA	N	N	NA	NA	NA	FMD	To be secure from Dz	If they don't vax, they will be affected by Dz again	Once a year	Once a year	We are nearest the park, some cows go into the jungle for feeding and Dz can spread from here to there	One year	NGO and Forest Department	NGO/Forest Dept	NGO	NGO/Forest Department	FMD	Y	N	N
7			M	41-50		Y	2	0	2	N	0	0	0	15-16 goats	N	Y	Y	NA	NA	Y	Y	Y	Seen the disease	Seen it	Y	N	NA	NA	NA	N	N	NA	NA	NA	FMD	NA	NA	NA	NA	NA	NA	NA	NA	NA	NA	NA	NA	NA	NA
8			M	41-50		Y	4	2	2	N	0	0	0	5 goats, 1 pig	N	Y	Y	Seen it	Seen it	Y	Y	Y	Heard about it from others	Heard from others	Y	N	NA	NA	NA	Y	Y	Heard about it from other people	Heard about it from other people	N	FMD	NA	NA	NA	NA	NA	NA	NA	NA	NA	NA	NA	NA	NA	NA
9			F	20-30		Y	9	2	7	N	0	0	0	4 goats, 1 pig, 4 ducks	Y	Y	Y	Seen it	Seen it	Y	Y	Y	Seen the disease	Seen it	N	N	NA	NA	NA	N	N	NA	NA	NA	Khuria, sometimes Golpheula	Protect from disease. Vax is an advantage	It is good for the animals, so none	Once a year	Once a year	Relief from Dz: when their animals are affected by Dz, the NGO finds out and comes to vax	One year	NGO and Gov	NGO/Forest Dept	IDK	IDK	FMD	Y	N	N
10			M	41-50		Y	3	0	3	N	0	0	0	8 goats, 2 pigs	Y	Don't know name but they know characteristics	Y	Seen it	Seen it	Y	Y	Y	Seen the disease	Seen it	N	N	NA	NA	NA	N	N	NA	NA	NA	Khuria	For good health. If you vax animal they won't have Dz	None	When the person comes to do it	When the person comes to do it	People come to vax but not regularly	One year	NGO and Gov	NGO/Forest Dept	NA	NA	IDK	N	N	N
11			M	41-50		Y	17	5	12	Y	18	4	14	12 pigs, hen, duck	Y	Y	Y	Seen it	Seen it	Y	Y	N	NA	NA	NA	N	NA	NA	NA	Y	Y	Seen it	Seen it	Y	FMD and liquid dung	To protect from disease and good health	None	Every 6 months	Every 6 months	If you vaccinate every 6 months then it is good for the animals	6 months	Gov	NGO/Forest Dept	Pharmacy	Pharmacy	FMD and Liquid dung	Y	Y	N
12			M	31-40		Y	13	5	8	N	0	0	0	duck and hen	N	Y (Khuria)	Y	Seen it	Seen it	Y	Y	Y	Seen the disease	Seen it	N	N	NA	NA	NA	N	N	NA	NA	NA	Khuria	NA	NA	NA	NA	NA	NA	NA	NA	NA	NA	NA	NA	NA	NA
13			F	41-50		Y	12	3	9	N	0	0	0	7 goats, hen	Y	Y (Saboka)	Y	Seen it	Seen it	Y	Y	Y	Seen the disease	Seen it	Y	N	NA	NA	NA	N	N	NA	NA	NA	Khuria and saboka	Good for health. Protect from disease	None	When the person comes to do it	When the person comes to do it	NA	One year	Forest Department	NGO/Forest Dept	IDK	IDK	IDK	N	N	N
14			F	31-40		Y	5	0	5	N	0	0	0	8 goats, duck, hen	N	Y (Khuria)	Y	Seen it	Seen it	Y	Y	Y	Seen the disease	Seen it	N	N	NA	NA	NA	N	N	NA	NA	NA	Khuria	NA	NA	NA	NA	NA	NA	NA	NA	NA	NA	NA	NA	NA	NA
15			M	>50		Y	2	1	1	N	0	0	0	duck	N	Y (Khuria)	Y	Seen it	Seen it	Y	Y	Y	Seen the disease	Seen it	N	NA	NA	NA	NA	Y	Y (mohamari)	Heard from media	Heard from media	N	Khuria	NA	NA	NA	NA	NA	NA	NA	NA	NA	NA	NA	NA	NA	NA
16			F	41-50		Y	5	1	4	N	0	0	0	9 goats, 1 pig, hen	N	Y (Khuria)	Y	Seen it	Seen it	Y	Y	N	NA	NA	NA	N	NA	NA	NA	N	N	NA	NA	NA	Pig disease? (See note)	NA	NA	NA	NA	NA	NA	NA	NA	NA	NA	NA	NA	NA	NA
17			M	31-40		Y	1	0	1	N	0	0	0		Y	Y (Khuria)	Y	Seen it	Seen it	Y	Y	Y	Seen the disease	Seen it	N	N	NA	NA	NA	Y	Y	Heard of it but unsure of symptoms	Heard of it but unsure of symptoms	NA	Khuria	To protect from disease and good health, but they don't know what the type of injection is. They never say what disease, they just come and inject	None	Once a year	Once a year	The person comes once a year to do it	One year	NGO and Forest Department	NGO/Forest Dept	NA	NA	IDK	N	N	N
18			M	41-50		Y	5	1	4	N	0	0	0	5 goats, 7 pigs	N	Y	Y	Seen it	Seen it	Y	Y	Y	Seen the disease	Seen it	Y	N	NA	NA	NA	Y	Y (mohamari)	Seen it (a skin disease)	Seen it (a skin disease)	Y	Khuria and saboka	NA	NA	NA	NA	NA	NA	NA	NA	NA	NA	NA	NA	NA	NA
19			M	41-50		Y	4	1	3	N	0	0	0	Hen, duck, cat	N	Y (Khuria)	Y	Seen it	Seen it	Y	Y	Y	Seen the disease	Seen it	N	N	NA	NA	NA	Y	Y (mohamari)	Knows it as not just one disease but many diseases	Knows it as not just one disease but many diseases	NA	Khuria	NA	NA	NA	NA	NA	NA	NA	NA	NA	NA	NA	NA	NA	NA
20			F	31-40		Y	2	1	1	Y	2	1	1	1 pig, duck	N	Y (Khuria)	Y	Seen it	Seen it	Y	Y	Y	Heard about it from others	Heard about it but never seen	N	N	NA	NA	NA	N	N	NA	NA	NA	Khuria	NA	NA	NA	NA	NA	NA	NA	NA	NA	NA	NA	NA	NA	NA
21			F	31-40		Y	1	0	1	N	0	0	0	2 goats, hen, 1 pig	N	Y (Khuria)	Y	Seen it	Seen it	Y	Y	N	NA	NA	NA	N	NA	NA	NA	N	N	NA	NA	NA	Khuria	NA	NA	NA	NA	NA	NA	NA	NA	NA	NA	NA	NA	NA	NA
22			F	31-40		Y	5	1	4	N	0	0	0		N	Y (Khuria)	Y	Seen it	Seen it	Y	Y	N	NA	NA	NA	N	NA	NA	NA	N	N	NA	NA	NA	Khuria, dysentery	NA	NA	NA	NA	NA	NA	NA	NA	NA	NA	NA	NA	NA	NA
23			F	20-30		Y	5	2	3	N	0	0	0	4 goats, hen, 4 pigs	Y	Y (Khuria and saboka)	Y	Seen it	Seen it	Y	Y	Y	Seen the disease	Seen it	Y	NA	NA	NA	NA	Y	Y (mohamari)	NA	NA	NA	Khuria and saboka	To protect from different kinds of disease	None except never vaccinating pregnant animals	Once a year	Once a year	IDK	One year	NGO and Forest Department	NGO/Forest Dept	NA	NA	FMD (khuria)	Y	N	N
24			M	>50		Y	2	0	2	N	0	0	0	2 goats, 1 pig	Y	Y (Khuria and saboka)	Y	Seen it	Seen it	N	N	Y	Seen the disease	Seen it	N	N	NA	NA	NA	N	N	NA	NA	NA	Khuria	To protect from disease	None	Once a year	Once a year	IDK	One year	Gov	NGO/Forest Dept	NA	NA	IDK	N	N	N
25			M	>50		Y	7	2	5	N	0	0	0	5 goats, 5 pigs, duck and hen	Y	Y (Khuria and saboka)	Y	Seen it	Seen it	Y	Y	Y	Seen the disease	Seen it	Y	N	NA	NA	NA	Y	Y (mohamari)	NA	NA	NA	Khuria and saboka	To protect from disease	None	Once a year	Once a year	IDK	One year	NGO and Forest Department	NGO/Forest Dept	IDK	IDK	IDK	N	N	N
26			M	>50		Y	12	2	10	N	0	0	0		N	Y (Khuria and saboka)	Y	Seen it	Seen it	Y	Y	Y	Seen the disease	Seen it	Y	N	NA	NA	NA	Y	Y (mohamari)	Heard of it but unsure of symptoms	Heard of it but unsure of symptoms	NA	Khuria	NA	NA	NA	NA	NA	NA	NA	NA	NA	NA	NA	NA	NA	NA
27			F	31-40		Y	2	1	1	N	0	0	0	2 pigs	N	Y (Khuria)	Y	Seen it	Seen it	Y	Y	Y	Heard about it from others	Heard from others	N	N	NA	NA	NA	N	N	NA	NA	NA	Khuria	NA	NA	NA	NA	NA	NA	NA	NA	NA	NA	NA	NA	NA	NA
28			M	>50		Y	4	0	4	N	0	0	0	Hen	Y	Y (Khuria and saboka)	Y	Seen it	Seen it	Y	Y	Y	Seen the disease	Seen it	N	N	NA	NA	NA	N	N	NA	NA	NA	Khuria and saboka	For disease, but he doesn't know what type of disease	None	Once a year	Once a year	Its only for disease but IDK	One year	Gov	NGO/Forest Dept	NA	NA	Khuria and Saboka	Y	N	N
29			M	31-40		Y	3	1	2	N	0	0	0	Hen	N	Y (Khuria and saboka)	Y	Seen it	Seen it	Y	Y	Y	Heard about it from others	Heard from others	N	N	NA	NA	NA	N	N	NA	NA	NA	Khuria	NA	NA	NA	NA	NA	NA	NA	NA	NA	NA	NA	NA	NA	NA
30	26.6029	93.4151	F	31-40	No. 2 Kohora	N	0	0	0	Y	4	2	2	1 pig	N	Y (Khuria and saboka)		Seen it	Seen it		Y	Y		Seen it	Y	N		NA	NA		N	NA	NA	NA	Khuria and saboka	NA	NA	NA	Once a year	NA	NA	NA		NA		NA
31			F	20-30		Y	5	1	4	N	0	0	0	dog, chicken, had goats but they died	Y	Y (Khuria and saboka)	Y	Seen it	Seen it	Y	Y	N	NA	NA	NA	N	NA	NA	NA	N	N	NA	NA	NA	Khuria	She wasn't here, but her husband was here and they vaxed to protect from disease	None	Once a year	Once a year	For disease control	One year	IDK	IDK	IDK	IDK	IDK	N	N	N
32			M	41-50		Y	3	0	3	N	0	0	0	duck, hens, 4 goats, 2 pigs	N	Y (Khuria and saboka)	Y	Seen it	Seen it	Y	Y	Y	Seen the disease	Seen it	Y	N	NA	NA	NA	N	N	Seen it (a skin disease)	NA	NA	Khuria, sometimes saboka	NA	NA	NA	NA	NA	NA	NA	NA	NA	NA	NA	NA	NA	NA
33			F	20-30		Y	3	0	3	N	0	0	0	8 goats, duck, hen	N	Y (Khuria)	Y	Seen it	Seen it	Y	Y	Y	Seen the disease	Seen it	Y	N	NA	NA	NA	Y	Y (mohamari)	Seen it (they fall down and either recover or die)	Seen it (a skin disease)	Y	Khuria	NA	NA	NA	NA	NA	NA	NA	NA	NA	NA	NA	NA	NA	NA
34			M	31-40		Y	4	0	4	N	0	0	0		N	Y (Khuria and saboka)	Y	Seen it	Seen it	Y	Y	N	NA	NA	NA	N	NA	NA	NA	Y	Y (mohamari)	NA	Seen it (they fall down and either recover or die)	NA	Khuria and saboka	NA	NA	NA	NA	NA	NA	NA	NA	NA	NA	NA	NA	NA	NA
35			F	>50		Y	6	1	5	N	0	0	0	Dog, pigeon	N	Y (Khuria)	Y	Seen it	Seen it	Y	Y	Y	Heard about it from others	Heard from others	NA	N	NA	NA	NA	N	N	NA	NA	NA	A skin disease like bosonto where the hair is removed from the skin	NA	NA	NA	NA	NA	NA	NA	NA	NA	NA	NA	NA	NA	NA
36			F	41-50		Y	3	0	3	N	0	0	0		N	Y (Khuria)	Y	Heard about it and seen it	Seen it	Y	Y	Y	Heard about it from others	Heard from others	N	N	NA	NA	NA	N	N	NA	NA	NA	Khuria and saboka	NA	NA	NA	NA	NA	NA	NA	NA	NA	NA	NA	NA	NA	NA
37			F	41-50		Y	3	1	2	N	0	0	0	5 goats, cat	N	Y (Khuria)	Y	Heard about it but unsure where	Heard about it but unsure where	N	N	N	NA	NA	NA	N	NA	NA	NA	N	N	Seen it (a skin disease)	NA	NA	Khuria	NA	NA	NA	NA	NA	NA	NA	NA	NA	NA	NA	NA	NA	NA
38			F	41-50		Y	7	3	4	N	0	0	0	8 goats	N	Y (Khuria and saboka)	Y	Seen it	Seen it	Y	Y	Y	Seen the disease	Seen it	Y	N	NA	NA	NA	Y	Y (mohamari)	Heard about it from a book (affects humans, not animals)	Seen it (a skin disease)	NA	NA	NA	NA	NA	NA	NA	NA	NA	NA	NA	NA	NA	NA	NA	NA
39			F	31-40		Y	4	1	3	N	0	0	0		N	Y	Y	Heard about it from other people, but doesn't know if it’s the same as saboka and khuria	Heard from others	Y	Y (khuria and saboka)	Y	Heard about it from others	Heard from others	NA	N	NA	NA	NA	Y	Y (mohamari)	Heard of it but unsure of symptoms	Heard about it from a book (affects humans, not animals)	NA	Khuria, all cows aren't physically well, thin, no meds given	NA	NA	NA	NA	NA	NA	NA	NA	NA	NA	NA	NA	NA	NA
40			F	>50		Y	2	0	2	N	0	0	0	1 dog, hen, 2 pigs	N	Y	Y	Heard about it from other people, but doesn't know if it’s the same as saboka and khuria	Heard from others	Y	Y (khuria and saboka)	Y	Heard about it from others	Heard from others	NA	N	NA	NA	NA	Y	Y (mohamari)	Heard about it for humans	Heard of it but unsure of symptoms	NA	Khuria	NA	NA	NA	NA	NA	NA	NA	NA	NA	NA	NA	NA	NA	NA
41			F	41-50		Y	2	1	1	N	0	0	0		N	Y (Khuria and saboka)	Y	Seen it	Seen it	Y	Y	Y	Seen the disease	Seen it	N	N	NA	NA	NA	Y	Y (mohamari)	Heard of it (a skin disease)	Heard about it for humans	NA	Khuria and saboka	NA	NA	NA	NA	NA	NA	NA	NA	NA	NA	NA	NA	NA	NA
42			F	31-40		Y	2	1	1	N	0	0	0	hen	N	Y (Khuria and saboka)	Y	Seen it	Seen it	Y	Y	Y	Seen the disease	Seen it	Y	N	NA	NA	NA	Y	Y (mohamari)	NA	Heard of it (a skin disease)	NA	Khuria and saboka	NA	NA	NA	NA	NA	NA	NA	NA	NA	NA	NA	NA	NA	NA
43			F	>50		Y	7	2	5	N	0	0	0	7 goats, 1 pig, 7 pigeons, hen	N	Y (Khuria and saboka)	Y	Seen it	Seen it	Y	Y	Y	Heard about it from others	Heard from others	N	N	NA	NA	NA	N	N	NA	NA	NA	Khuria	NA	NA	NA	NA	NA	NA	NA	NA	NA	NA	NA	NA	NA	NA
44			M	31-40		Y	6	1	5	N	0	0	0		Y	Y (Khuria and saboka)	Y	Seen it	Seen it	Y	Y	Y	Heard about it from others	Heard from others	N	N	NA	NA	NA	N	N	Heard about it but never seen	NA	NA	Khuria	Only for FMD if they have vaccine they are never affected by disease	none, never inject pregnant animals	Once a year	Once a year	The vaccination has a period of one year	One year	Forest Department	NGO/Forest Dept	Idk	IDK	FMD	Y	N	N
45			F	>50		Y	10	3	7	N	0	0	0		N	Y (Khuria and saboka)	Y	Seen it	Seen it	Y	Y	N	NA	NA	NA	N	NA	NA	NA	Y	Y (mohamari)	NA	Heard about it but never seen	NA	Khuria	NA	NA	NA	NA	NA	NA	NA	NA	NA	NA	NA	NA	NA	NA
46			M	41-50		Y	2	1	1	N	0	0	0		Y	Y (Khuria and saboka)	Y	Seen it	Seen it	Y	Y	Y	Seen the disease	Seen it	Y	N	NA	NA	NA	N	N	Heard of it but unsure of symptoms	NA	NA	Khuria and saboka	For protection from disease. If you vaccinate at the proper time it is helpful for animals.	This is the right time for vaccination but they never come at the proper time so it is not useful for animals.	Once a year	Once a year	Idk, maybe once a year course	One year	Forest Department	NGO/Forest Dept	IDK	IDK	FMD	Y	N	N
47			M	>50		Y	5	1	4	N	0	0	0	2 goats, duck and hen	N	Y (Khuria and saboka)	Y	Seen it	Seen it	Y	Y	Y	Seen the disease	Seen it	Y	N	NA	NA	NA	Y	Y (mohamari)	Heard of it but unsure of symptoms	Heard of it but unsure of symptoms	NA	Khuria	NA	NA	NA	NA	NA	NA	NA	NA	NA	NA	NA	NA	NA	NA
48			F	41-50		Y	4	1	3	N	0	0	0	pigeon	N	Y (Khuria)	Y	Seen it	Seen it	Y	Y	Y	Seen the disease	Seen it	N	N	NA	NA	NA	Y	Y (mohamari)	NA	Heard of it but unsure of symptoms	NA	Khuria	NA	NA	NA	NA	NA	NA	NA	NA	NA	NA	NA	NA	NA	NA
49			M	31-40		Y	7	3	4	N	0	0	0	6 goats, 1 pig, hen	Y	Y (Khuria and saboka)	Y	Seen it	Seen it	Y	Y	Y	Seen the disease	Seen it	N	N	NA	NA	NA	N	N	NA	NA	NA	Khuria	To protect from disease and remove infection from disease. Any kind of bacteria will be removed from the body.	None	Once a year	Once a year	This disease only comes once a year	One year	Forest Department	NGO/Forest Dept	IDK	IDK	IDK	N	N	N
50			F	41-50		Y	4	1	3	N	0	0	0	hen, duck, pigeon	N	Y (Khuria and saboka)	Y	Seen it	Seen it	Y	Y	Y	Seen the disease	Seen it	N	N	NA	NA	NA	N	N	NA	NA	NA	Khuria and saboka	NA	NA	NA	NA	NA	NA	NA	NA	NA	NA	NA	NA	NA	NA
51			F	41-50		Y	8	4	4	N	0	0	0		Y	Y (Khuria and saboka)	Y	Seen it	Seen it	Y	Y	N	NA	NA	NA	N	NA	NA	NA	N	N	Heard from the Forest Department	NA	NA	Saboka, bosonto (skin disease), sometimes eye disease	To protect from disease	none, never inject pregnant animals	Once a year	Once a year	IDK	One year	Forest Department	NGO/Forest Dept	IDK	IDK	IDK	N	N	N
52			M	>50		Y	7	4	3	N	0	0	0	7 goats, hen, swan, duck	Y	Y	Y	Seen it, knows name from the Forest department	Heard from vets	Y	Y	Y	Seen the disease	Seen it	Y	N	NA	NA	NA	Y	Y	NA	Heard from the Forest Department	N	FMD	Protection from disease	After vaccination one calf died (10-15 days later)	Once a year	Once a year	IDK, they come once a year	One year	Forest Deparment and Veterinary Department	NGO/Forest Dept	Government veterinarian	NGO/Forest Department	FMD	Y	NA	NA
53			F	31-40		Y	8	2	6	N	0	0	0		Y	Y (Khuria and saboka)	Y	Seen it	Seen it	Y	Y	N	NA	NA	NA	N	NA	NA	NA	N	N	NA	NA	NA	Khuria	Protection from disease	None	Once a year	Once a year	IDK	One year	Forest Deparment and Veterinary Department	NGO/Forest Dept	IDK	IDK	IDK	N	N	N
54			M	>50		Y	3	0	3	N	0	0	0		Y	Y	Y	Seen it, knows name from the Forest department	Heard from vets	Y	Y	N	NA	NA	NA	N	NA	NA	NA	N	N	Heard of it killing many animals	NA	NA	Khuria	Protect from disease	None	Once a year	Once a year	Forest department comes here to vaccinate because they know about the disease spreading to the park, so they vaccinate yearly	One year	Forest Department	NGO/Forest Dept	IDK	IDK	FMD	Y	N	N
55			M	>50		Y	8	3	5	N	0	0	0	6 goats, duck, hens, 5 pigs	Y	Y (Khuria and saboka)	Y	Seen it	Seen it	Y	Y	Y	Seen the disease	Seen it	Y	N	NA	NA	NA	Y	Y (mohamari)	NA	Heard of it killing many animals	NA	Khuria and saboka	Disease control, protection from disease. If vaccinated then no spread to animals inside the park	None	Once a year	Once a year	Disease control only for one year	6 months	Forest Department	NGO/Forest Dept	IDK	IDK	FMD	Y	N	N
56			M	31-40		Y	3	1	2	N	0	0	0		Y	Y	Y	Seen it, knows name from the Forest department	Heard from vets	Y	Y	Y	Seen the disease	Seen it	Y	N	NA	NA	NA	N	N	NA	NA	NA	Khuria	Protection from disease	None	Once a year	Once a year	This disease spreads only in the month of April	One year	Forest Department	NGO/Forest Dept	IDK	IDK	FMD	Y	N	N
57			M	>50		Y	8	2	6	N	0	0	0	3 goats	N	Y (Khuria and saboka)	Y	Seen it	Seen it	Y	Y	N	NA	NA	NA	N	NA	NA	NA	N	N	NA	NA	NA	Khuria and saboka	NA	NA	NA	NA	NA	NA	NA	NA	NA	NA	NA	NA	NA	NA
58			M	41-50		Y	4	2	2	N	0	0	0		N	Y (Khuria and saboka)	Y	Seen it	Seen it	Y	Y	N	NA	NA	NA	N	NA	NA	NA	N	N	Heard from media	NA	NA	Khuria and saboka	NA	NA	NA	NA	NA	NA	NA	NA	NA	NA	NA	NA	NA	NA
59			M	41-50		Y	7	3	4	N	0	0	0	3 cats	Y	Y	Y	Seen it	Seen it	Y	Y	Y	Seen the disease	Seen it	Y	N	NA	NA	NA	Y	Y	NA	Heard from media	NA	Khuria and saboka	Protection from disease	None	Once a year	Once a year	Yearly dose	One year	Veterinary department	NGO/Forest Dept	IDK	IDK	FMD	Y	N	N
60			F	31-40		Y	2	0	2	N	0	0	0	duck, chicken	N	Y (Khuria and saboka)	Y	Seen it	Seen it	Y	Y	Y	Seen the disease	Seen it	Y	N	NA	NA	NA	N	N	NA	NA	NA	Khuria	NA	NA	NA	NA	NA	NA	NA	NA	NA	NA	NA	NA	NA	NA
61			F	20-30		Y	1	0	1	N	0	0	0		N	Y (Khuria and saboka)	Y	Seen it	Seen it	Y	Y	Y	Seen the disease	Seen it	Y	N	NA	NA	NA	N	N	NA	NA	NA	Khuria	NA	NA	NA	NA	NA	NA	NA	NA	NA	NA	NA	NA	NA	NA
62			F	31-40		Y	6	2	4	N	0	0	0	3 goats	N	Y (Khuria and saboka)	Y	Seen it	Seen it	Y	Y	Y	Seen the disease	Seen it	N	N	NA	NA	NA	N	N	NA	NA	NA	Khuria	NA	NA	NA	NA	NA	NA	NA	NA	NA	NA	NA	NA	NA	NA
63			F	41-50		Y	7	2	5	N	0	0	0	2 pigs, chicken	N	Y	Y	Heard from vets	Heard from vets	N	N	Y	Heard about it from others	Heard from others	N	N	NA	NA	NA	N	N	NA	NA	NA	FMD and eye disease	NA	NA	NA	NA	NA	NA	NA	NA	NA	NA	NA	NA	NA	NA
64			M	41-50		Y	4	1	3	N	0	0	0	1 pig, chicken	N	Y (Khuria and saboka)	Y	Seen it	Seen it	Y	Y	Y	Seen the disease	Seen it	Y	N	NA	NA	NA	N	N	NA	NA	NA	Khuria and saboka	NA	NA	NA	NA	NA	NA	NA	NA	NA	NA	NA	NA	NA	NA
65			F	31-40		Y	6	3	3	Y	14	6	8	duck, chicken, cat	N	Y (Khuria and saboka)	Y	Seen it	Seen it	N	N	N	NA	NA	NA	N	NA	NA	NA	N	N	NA	NA	NA	Khuria	NA	NA	NA	NA	NA	NA	NA	NA	NA	NA	NA	NA	NA	NA
66			F	31-40		Y	3	1	2	N	0	0	0	Hen	N	Y (Khuria and saboka)	Y	Seen it	Seen it	Y	Y	Y	Seen the disease	Seen it	Y	N	NA	NA	NA	N	N	NA	NA	NA	Khuria	NA	NA	NA	NA	NA	NA	NA	NA	NA	NA	NA	NA	NA	NA
67			F	41-50		Y	2	0	2	N	0	0	0		Y	Y (Khuria and saboka)	Y	Seen it	Seen it	Y	Y	Y	Seen the disease	Seen it	Y	N	NA	NA	NA	N	N	NA	NA	NA	Khuria	Protect from disease	None	Once a year	Once a year	one year course	One month	Gov	NGO/Forest Dept	Government veterinarian	NGO/Forest Department	FMD, HS	Y	N	Y
68			M	41-50		Y	9	4	5	N	0	0	0		N	Y (Khuria and saboka)	Y	Seen it	Seen it	Y	Y	Y	Seen the disease	Seen it	Y	N	NA	NA	NA	N	N	NA	NA	NA	Khuria and saboka	NA	NA	NA	NA	NA	NA	NA	NA	NA	NA	NA	NA	NA	NA
69			F	41-50		Y	9	4	5	N	0	0	0	5 goats, 1 pig, duck, hen	N	Y (Khuria and saboka)	Y	Seen it	Seen it	Y	Y	Y	Seen the disease	Seen it	N	N	NA	NA	NA	N	N	NA	NA	NA	Khuria and saboka	NA	NA	NA	NA	NA	NA	NA	NA	NA	NA	NA	NA	NA	NA
70			F	>50		Y	5	0	5	N	0	0	0		N	Y (Khuria and saboka)	Y	Seen it	Seen it	Y	Y	Y	Seen the disease	Seen it	N	N	NA	NA	NA	Y	Y (bosonto)	NA	NA	NA	Khuria	NA	NA	NA	NA	NA	NA	NA	NA	NA	NA	NA	NA	NA	NA
71			F	41-50		Y	6	2	4	N	0	0	0		N	Y (Khuria and saboka)	Y	Seen it	Seen it	Y	Y	N	NA	NA	NA	N	NA	NA	NA	N	N	Heard of it (a skin disease)	NA	NA	Khuria	NA	NA	NA	NA	NA	NA	NA	NA	NA	NA	NA	NA	NA	NA
72			F	>50		Y	2	0	2	N	0	0	0		Y	Y (Khuria and saboka)	Y	Seen it	Seen it	N	N	Y	Seen the disease	Seen it	N	N	NA	NA	NA	Y	Y (bosonto)	NA	Heard of it (a skin disease)	NA	FMD	Protect from disease	None except never vaccinating pregnant animals	Once a year	Once a year	Sometimes before the flood and sometimes after	One year	Gov	NGO/Forest Dept	Government veterinarian	NGO/Forest Department	FMD	Y	N	N
73			F	>50		Y	3	1	2	N	0	0	0		N	Y	Y	Heard from vets	Heard from vets	N	N	Y	Seen the disease	Seen it	N	N	NA	NA	NA	N	N	NA	NA	NA	FMD	NA	NA	NA	NA	NA	NA	NA	NA	NA	NA	NA	NA	NA	NA
74			F	41-50		Y	3	1	2	N	0	0	0		N	Y (Khuria and saboka)	Y	Seen it	Seen it	Y	Y	Y	Seen the disease	Seen it	Y	N	NA	NA	NA	N	N	NA	NA	NA	Khuria	NA	NA	NA	NA	NA	NA	NA	NA	NA	NA	NA	NA	NA	NA
75			F	>50		Y	4	1	3	N	0	0	0	hen	N	Y (Khuria and saboka)	Y	Seen it	Seen it	Y	Y	Y	Seen the disease	Seen it	N	N	NA	NA	NA	N	N	NA	NA	NA	Khuria and saboka	NA	NA	NA	NA	NA	NA	NA	NA	NA	NA	NA	NA	NA	NA
76			F	20-30		Y	4	1	3	N	0	0	0	1 goat, 3 pigs, hen, cat	N	Y (Khuria and saboka)	Y	Seen it	Seen it	Y	Y	N	NA	NA	NA	N	NA	NA	NA	N	N	NA	NA	NA	Khuria	NA	NA	NA	NA	NA	NA	NA	NA	NA	NA	NA	NA	NA	NA
77			F	>50		Y	3	1	2	N	0	0	0	5 goats, 1 goose, cat, hen, pig	N	Y (Khuria and saboka)	Y	Seen it	Seen it	Y	Y	N	NA	NA	NA	N	NA	NA	NA	N	N	NA	NA	NA	Khuria	NA	NA	NA	NA	NA	NA	NA	NA	NA	NA	NA	NA	NA	NA
78			F	41-50		Y	2	0	2	N	0	0	0	Pig	N	Y (Khuria and saboka)	Y	Seen it	Seen it	N	N	Y	Seen the disease	Seen it	N	N	NA	NA	NA	N	N	NA	NA	NA	Khuria and saboka, sometimes liquid dung	NA	NA	NA	NA	NA	NA	NA	NA	NA	NA	NA	NA	NA	NA
79			F	31-40		Y	5	2	3	N	0	0	0	2 pigs	N	Y (Khuria)	Y	Seen it	Seen it	Y	Y	Y	Seen the disease	Seen it	Y	N	NA	NA	NA	N	N	NA	NA	NA	Khuria	NA	NA	NA	NA	NA	NA	NA	NA	NA	NA	NA	NA	NA	NA
80			F	31-40		Y	4	0	4	N	0	0	0		N	Y (Khuria and saboka)	Y	Seen it	Seen it	Y	Y	Y	Seen the disease	Seen it	N	N	NA	NA	NA	N	N	NA	NA	NA	Khuria	NA	NA	NA	NA	NA	NA	NA	NA	NA	NA	NA	NA	NA	NA
81			F	>50		Y	6	2	4	N	0	0	0	5 goats, hen	N	Y	Y	Seen it	Seen it	Y	Y	N	NA	NA	NA	N	NA	NA	NA	N	N	Heard of it but unsure of symptoms	NA	NA	Khuria	NA	NA	NA	NA	NA	NA	NA	NA	NA	NA	NA	NA	NA	NA
82			M	41-50		Y	4	1	3	N	0	0	0	3 goats, hen, 2 pigs	Y	Y (Khuria and saboka)	Y	Seen it	Seen it	Y	Y	Y	Seen the disease	Seen it	Y	N	NA	NA	NA	Y	Y (mohamari)	NA	Heard of it but unsure of symptoms	NA	Khuria	Protect from disease	None	Once a year	Once a year	This(April) is the best time for vaccinating for FMD because disease starts from this month. It’s a one year course	One year	Gov	NGO/Forest Dept	Government veterinarian	NGO/Forest Department	FMD	Y	N	N
83			F	41-50		Y	4	2	2	N	0	0	0	hen	Y	Y (Khuria and saboka)	Y	Seen it	Seen it	Y	Y	Y	Seen the disease	Seen it	N	N	NA	NA	NA	N	N	NA	NA	NA	Khuria and saboka	Protection from saboka	None	Once a year	Once a year	one year course	One year	Veterinary department	NGO/Forest Dept	Government veterinarian	NGO/Forest Department	FMD	Y	N	N
84			M	>50		Y	7	1	6	N	0	0	0	1 goat, hen	N	Y (Khuria and saboka)	Y	Seen it	Seen it	Y	Y	Y	Seen the disease	Seen it	Y	N	NA	NA	NA	N	N	NA	NA	NA	Khuria	NA	NA	NA	NA	NA	NA	NA	NA	NA	NA	NA	NA	NA	NA
85			F	41-50		Y	5	2	3	N	0	0	0	dog, 1 pig	N	Y (Khuria and saboka)	Y	Seen it	Seen it	Y	Y	N	NA	NA	NA	N	NA	NA	NA	N	N	Heard of it (a skin disease)	NA	NA	Khuria	NA	NA	NA	NA	NA	NA	NA	NA	NA	NA	NA	NA	NA	NA
86			M	41-50		Y	4	1	3	N	0	0	0	duck, hen	N	Y (Khuria and saboka)	Y	Seen it	Seen it	Y	Y	Y	Seen the disease	Seen it	N	N	NA	NA	NA	Y	Y (mohamari)	Heard about it suddenly spreading in an area and causing swelling stomachs and skin disease	Heard of it (a skin disease)	N	Khuria	NA	NA	NA	NA	NA	NA	NA	NA	NA	NA	NA	NA	NA	NA
87			M	>50		Y	3	1	2	N	0	0	0		N	Y (Khuria and saboka)	Y	Seen it	Seen it	Y	Y	Y	Seen the disease	Seen it	Y	N	NA	NA	NA	Y	Y (mohamari)	Heard of it but unsure of symptoms	Heard about it suddenly spreading in an area and causing swelling stomachs and skin disease	N	Khuria and saboka	NA	NA	NA	NA	NA	NA	NA	NA	NA	NA	NA	NA	NA	NA
88			F	41-50		Y	6	2	4	N	0	0	0		N	Y (Khuria and saboka)	Y	Seen it	Seen it	Y	Y	N	NA	NA	NA	N	NA	NA	NA	Y	Y	Heard of it killing many animals	Heard of it but unsure of symptoms	NA	Khuria	NA	NA	NA	NA	NA	NA	NA	NA	NA	NA	NA	NA	NA	NA
89			F	41-50		Y	3	1	2	N	0	0	0	Cat	N	Y (Khuria and saboka)	Y	Seen it	Seen it	Y	Y	N	NA	NA	NA	N	NA	NA	NA	Y	Y (mohamari)	Heard of it but unsure of symptoms	Heard of it killing many animals	N	Khuria	NA	NA	NA	NA	NA	NA	NA	NA	NA	NA	NA	NA	NA	NA
90			F	41-50		Y	6	1	5	N	0	0	0	dog, 1 pig, 6 goats, hen	Y	Y	Y	Seen it	Seen it	Y	Y	Y	Heard about it from others	Heard from others	N	N	NA	NA	NA	Y	Y (mohamari)	NA	Heard of it but unsure of symptoms	NA	Khuria	Protect from disease	None	First time vaccinating	First time vaccinating	Last year was the first year they came here	One year	Gov	NGO/Forest Dept	They bring it	NGO/Forest Department	FMD	Y	N	N
91			F	31-40		Y	2	1	1	N	0	0	0	dog, hen	Y	Y (Khuria and saboka)	Y	Seen it	Seen it	Y	Y	N	NA	NA	NA	N	NA	NA	NA	N	N	NA	NA	NA	Khuria and saboka	Protect from disease	None	Once a year	Once a year	one year course	One year	Veterinary department	NGO/Forest Dept	NA	NA	IDK	N	N	N
92			M	31-40		Y	3	0	3	N	0	0	0	2 pigs, 4 goats	N	Y (Khuria and saboka)	Y	Seen it	Seen it	Y	Y	N	NA	NA	NA	N	NA	NA	NA	N	N	Seen it	NA	NA	Khuria and saboka	NA	NA	NA	NA	NA	NA	NA	NA	NA	NA	NA	NA	NA	NA
93			F	>50		Y	4	1	3	N	0	0	0	hen, 5 pigs	N	Y (Khuria and saboka)	Y	Seen it	Seen it	Y	Y	Y	Seen the disease	Seen it	Y	N	NA	NA	NA	Y	Y (bosonto)	Heard about it but never seen	Seen it	Y	Soboka	NA	NA	NA	NA	NA	NA	NA	NA	NA	NA	NA	NA	NA	NA
94			M	>50		Y	7	1	6	N	0	0	0	Dog	N	Y (Khuria and saboka)	Y	Seen it	Seen it	Y	Y	Y	Seen the disease	Seen it	Y	N	NA	NA	NA	Y	Y (bosonto)	Heard of it (a skin disease)	Heard about it but never seen	NA	Khuria and saboka	NA	NA	NA	NA	NA	NA	NA	NA	NA	NA	NA	NA	NA	NA
95			M	>50		Y	4	1	3	N	0	0	0	2 goats	Y	Y (Khuria and saboka)	Y	Seen it	Seen it	Y	Y	Y	Seen the disease	Seen it	Y	N	NA	NA	NA	Y	Y (bosonto)	Heard about it but never seen	Heard of it (a skin disease)	NA	Khuria	Protect from disease	None	Once a year	Once a year	one year course	One year	Gov	NGO/Forest Dept	Government veterinarian	NGO/Forest Department	FMD	Y	N	N
96			M	>50		Y	2	0	2	N	0	0	0	hens	N	Y (Khuria and saboka)	Y	Seen it	Seen it	N	N	Y	Seen the disease	Seen it	N	N	NA	NA	NA	Y	Y (mohamari)	NA	Heard about it but never seen	NA	Khuria	NA	NA	NA	NA	NA	NA	NA	NA	NA	NA	NA	NA	NA	NA
97			F	41-50		Y	4	0	4	N	0	0	0	2 goats	N	Y (Khuria and saboka)	Y	Seen it	Seen it	Y	Y	Y	Heard about it from others	Heard from others	NA	N	NA	NA	NA	N	N	NA	NA	NA	Khuria	NA	NA	NA	NA	NA	NA	NA	NA	NA	NA	NA	NA	NA	NA
98			F	>50		Y	5	0	5	N	0	0	0	1 goat	N	Y (Khuria and saboka)	Y	Seen it	Seen it	Y	Y	Y	Seen the disease	Seen it	N	N	NA	NA	NA	N	N	Heard of it (a skin disease)	NA	NA	Khuria and saboka	NA	NA	NA	NA	NA	NA	NA	NA	NA	NA	NA	NA	NA	NA
99			M	41-50		Y	5	1	4	N	0	0	0	hen, duck, 13 goats	N	Y	Y	Seen it	Seen it	Y	Y	Y	Seen the disease	Seen it	Y	N	NA	NA	NA	Y	Y (mohamari)	Heard of it but unsure of symptoms. Knows they are affected after the flood	Heard of it (a skin disease)	NA	Khuria	NA	NA	NA	NA	NA	NA	NA	NA	NA	NA	NA	NA	NA	NA
100			M	41-50		Y	3	0	3	N	0	0	0	4 goats	N	Y	Y	Seen it	Seen it	Y	Y	Y	Seen the disease	Seen it	Y	N	NA	NA	NA	Y	Y (mohamari)	NA	Heard of it but unsure of symptoms. Knows they are affected after the flood	NA	FMD	NA	NA	NA	NA	NA	NA	NA	NA	NA	NA	NA	NA	NA	NA
101			F	41-50		Y	9	3	6	N	0	0	0	7 goats, 2 pigs	Y	Y	Y	Heard about it from other people, but doesn't know if it’s the same as saboka and khuria	Heard from others	Y	Y	N	NA	NA	NA	N	NA	NA	NA	N	N	NA	NA	NA	FMD	Good for good health	None	Once a year	Once a year	IDK	One year	Vet team comes here	NGO/Forest Dept	IDK	IDK	IDK	N	N	N
102			F	31-40		Y	2	1	1	N	0	0	0	1 goat, hen, duck	N	Y (Khuria and saboka)	Y	Seen it	Seen it	N	N	Y	Seen the disease	Seen it	N	N	NA	NA	NA	N	N	Heard of it but unsure of symptoms	NA	NA	IDK because not affected by disease last three years	NA	NA	NA	NA	NA	NA	NA	NA	NA	NA	NA	NA	NA	NA
103			F	41-50		Y	4	2	2	N	0	0	0		N	Y (Khuria and saboka)	Y	Seen it	Seen it	Y	Y	Y	Seen the disease	Seen it	Y	N	NA	NA	NA	Y	Y (mohamari)	NA	Heard of it but unsure of symptoms	NA	Khuria	NA	NA	NA	NA	NA	NA	NA	NA	NA	NA	NA	NA	NA	NA
104			M	31-40		Y	3	1	2	N	0	0	0	hen	N	Y (Khuria and saboka)	Y	Seen it	Seen it	Y	Y	N	NA	NA	NA	N	NA	NA	NA	N	N	NA	NA	NA	Khuria	NA	NA	NA	NA	NA	NA	NA	NA	NA	NA	NA	NA	NA	NA
105			M	41-50		Y	5	1	4	N	0	0	0		N	Y (Khuria)	Y	Seen it	Seen it	N	N	Y	Seen the disease	Seen it	N	N	NA	NA	NA	N	N	Heard of it but unsure of symptoms	NA	NA	Khuria	NA	NA	NA	NA	NA	NA	NA	NA	NA	NA	NA	NA	NA	NA
106			F	41-50		Y	15	0	15	N	0	0	0		N	Y (Khuria and saboka)	Y	Seen it	Seen it	Y	Y	Y	Seen the disease	Seen it	N	N	NA	NA	NA	Y	Y	NA	Heard of it but unsure of symptoms	NA	Khuria	NA	NA	NA	NA	NA	NA	NA	NA	NA	NA	NA	NA	NA	NA
107			M	31-40		Y	2	1	1	N	0	0	0	duck, hen	Y	Y (Khuria and saboka)	Y	Seen it	Seen it	N	N	N	NA	NA	NA	N	NA	NA	NA	N	N	NA	NA	NA	Khuria	Protect from disease	None	Once a year	Once a year	one year course	6 months	Gov	NGO/Forest Dept	Government veterinarian	NGO/Forest Department	IDK	N	N	N
108			M	41-50		Y	4	2	2	N	0	0	0	goat	N	Y (Khuria and saboka)	Y	Seen it	Seen it	Y	Y	N	NA	Knows symptoms but not name	NA	N	NA	NA	NA	N	N	NA	NA	NA	Khuria	NA	NA	NA	NA	NA	NA	NA	NA	NA	NA	NA	NA	NA	NA
109			M	>50		Y	8	1	7	N	0	0	0	rabbit, dog, parrot	N	Y (Khuria and saboka)	Y	Seen it	Seen it	Y	Y	Y	Seen the disease	Seen it	Y	N	NA	NA	NA	N	N	NA	NA	NA	Khuria	NA	NA	NA	NA	NA	NA	NA	NA	NA	NA	NA	NA	NA	NA
110			F	NA		Y	2	1	1	N	0	0	0	Hen	N	Y (Khuria and saboka)	Y	Heard from others	Heard from others	N	N	Y	Seen the disease	Seen it	N	N	NA	NA	NA	N	N	NA	NA	NA	Khuria	NA	NA	NA	NA	NA	NA	NA	NA	NA	NA	NA	NA	NA	NA
111			M	31-40		Y	3	2	1	N	0	0	0		Y	Y	Y	Seen it	Seen it	Y	Y	Y	Seen the disease	Seen it	Y	N	NA	NA	NA	N	N	NA	NA	NA	Khuria	Protect from disease	None	Once a year	Once a year	It’s a yearly disease	One year	Gov	NGO/Forest Dept	Government veterinarian	NGO/Forest Department	FMD	Y	N	N
112			M	31-40		Y	4	2	2	N	0	0	0	Cat, hen, 5 goats	N	Y (Khuria and saboka)	Y	Seen it	Seen it	Y	Y	Y	Seen the disease	Seen it	N	N	NA	NA	NA	N	N	Doesn't know if mohamari is the same as anthrax	NA	NA	Khuria	NA	NA	NA	NA	NA	NA	NA	NA	NA	NA	NA	NA	NA	NA
113			M	>50		Y	5	1	4	N	0	0	0		N	Y (Khuria and saboka)	Y	Seen it	Seen it	Y	Y	Y	Seen the disease	Seen it	N	N	NA	NA	NA	Y	Y (mohamari)	NA	Doesn't know if mohamari is the same as anthrax	NA	Khuria and saboka	NA	NA	NA	NA	NA	NA	NA	NA	NA	NA	NA	NA	NA	NA
114			F	>50		Y	1	0	1	N	0	0	0		N	Y (Khuria and saboka)	Y	Heard from others	Heard from others	N	N	Y	Seen the disease	Seen it	N	N	NA	NA	NA	N	N	NA	NA	NA	Khuria	NA	NA	NA	NA	NA	NA	NA	NA	NA	NA	NA	NA	NA	NA
115			M	31-40		Y	7	0	7	N	0	0	0		N	Y (Khuria and saboka)	Y	Seen it	Seen it	Y	Y	Y	Seen the disease	Seen it	Y	N	NA	NA	NA	N	N	NA	NA	NA	Khuria	NA	NA	NA	NA	NA	NA	NA	NA	NA	NA	NA	NA	NA	NA
116			M	31-40		Y	4	0	4	N	0	0	0		N	Y (Khuria and saboka)	Y	Seen it	Seen it	Y	Y	Y	Seen the disease	Seen it	N	N	NA	NA	NA	N	N	NA	NA	NA	Khuria and saboka	NA	NA	NA	NA	NA	NA	NA	NA	NA	NA	NA	NA	NA	NA
117			F	<20		Y	7	0	7	N	0	0	0		N	Y (Khuria and saboka)	Y	Seen it	Seen it	Y	Y	N	NA	NA	NA	N	NA	NA	NA	N	N	Heard of it but unsure of symptoms	NA	NA	Khuria	NA	NA	NA	NA	NA	NA	NA	NA	NA	NA	NA	NA	NA	NA
118			F	20-30		Y	4	1	3	N	0	0	0		N	Y (Khuria and saboka)	Y	Seen it	Seen it	Y	Y	N	NA	NA	NA	N	NA	NA	NA	Y	Y (mohamari)	NA	Heard of it but unsure of symptoms	NA	Generally not affected but maybe leg disease	NA	NA	NA	NA	NA	NA	NA	NA	NA	NA	NA	NA	NA	NA
119			F	>50		Y	7	1	6	N	0	0	0		N	Y (Khuria and saboka)	Y	Seen it	Seen it	Y	Y	Y	Seen the disease	Seen it	N	N	NA	NA	NA	N	N	NA	NA	NA	Khuria and saboka	NA	NA	NA	NA	NA	NA	NA	NA	NA	NA	NA	NA	NA	NA
120			M	41-50		Y	2	0	2	N	0	0	0	hen, 2 pigs	N	Y (Khuria and saboka)	Y	Seen it	Seen it	Y	Y	N	NA	NA	NA	N	NA	NA	NA	N	N	NA	NA	NA	Khuria and saboka	NA	NA	NA	NA	NA	NA	NA	NA	NA	NA	NA	NA	NA	NA
121			F	NA		Y	4	0	4	N	0	0	0	1 pig, dog, hen duck	Y	Y (Khuria and saboka)	Y	Seen it	Seen it	Y	Y	Y	Seen the disease	Seen it	Y	N	NA	NA	NA	N	N	NA	NA	NA	Khuria and saboka	For good health	None	Once a year	Once a year	Idk, maybe once a year course	One year	IDK	IDK	They bring it	NGO/Forest Department	IDK	N	N	N
122			M	>50		Y	11	4	7	N	0	0	0	Hen	Y	Y (Khuria and saboka)	Y	Seen it	Seen it	Y	Y	Y	Seen the disease	Seen it	Y	N	NA	NA	NA	N	N	NA	NA	NA	Khuria and golpheula	Protect from disease	Can't vaccinate pregnant cows	Once a year	Once a year	The disease is seasonal	One year	Gov	NGO/Forest Dept	They bring it	NGO/Forest Department	FMD	Y	N	N
123			F	31-40		Y	3	0	3	N	0	0	0	hen	N	Y (Khuria and saboka)	Y	Seen it	Seen it	N	N	N	NA	NA	NA	N	NA	NA	NA	N	N	NA	NA	NA	Khuria and saboka	NA	NA	NA	NA	NA	NA	NA	NA	NA	NA	NA	NA	NA	NA
124			F	31-40		Y	3	1	2	N	0	0	0		N	Y (Khuria and saboka)	Y	Seen it	Seen it	N	N	N	NA	NA	NA	N	NA	NA	NA	N	N	NA	NA	NA	Dysentery	NA	NA	NA	NA	NA	NA	NA	NA	NA	NA	NA	NA	NA	NA
125			M	NA		Y	2	0	2	N	0	0	0	Hen	N	Y	Y	Seen it	Seen it	N	N	Y	Heard about it from others	Heard from others	N	N	NA	NA	NA	N	N	NA	NA	NA	Khuria	NA	NA	NA	NA	NA	NA	NA	NA	NA	NA	NA	NA	NA	NA
126			M	20-30		Y	4	1	3	N	0	0	0	2 Goats, dog, hen	N	Y	Y	Seen it	Seen it	Y	Y	Y	Seen the disease	Seen it	Y	Y	Heard about it from TCF	TCF	N	N	N	NA	NA	NA	FMD, stomach swelling	NA	NA	NA	NA	NA	NA	NA	NA	NA	NA	NA	NA	NA	NA
127			F	41-50		Y	9	4	5	N	0	0	0	1 goat	Y	Y	Y	Seen it	Seen it	Y	Y	Y	Seen the disease	Seen it	Y	N	NA	Knows symptoms but not name, seen it	N	N	N	NA	NA	NA	HS (they can control FMD)	Protect from disease	If they don't vax, they will be affected by Dz again	Once a year	Once a year	For disease control, one year course	One year	Forest Department and NGO	NGO/Forest Dept	IDK	IDK	They don't ask anyone what they're vaccinating for, but they believe it is FMD, HS, and BQ	Y	N	Y
128			M	>50		Y	2	1	1	N	0	0	0	4 goats, hen	N	Y	Y	Seen it	Seen it	N	N	Y	Seen the disease	Heard about it and seen it	Y	N	NA	Don't know it by name but know symptoms	N	N	N	NA	NA	NA	FMD	NA	NA	NA	NA	NA	NA	NA	NA	NA	NA	NA	NA	NA	NA
129			F	31-40		Y	15	5	10	N	0	0	0	4 goats	Y	Y	Y	Seen it	Seen it	Y	Y	Y	Seen the disease	Seen it	Y	Y	Seen the disease	Seen it	N	N	N	NA	NA	NA	FMD and Golpheula	5-6 are vaccinated because she saw a problem in those animals. Protect from disease, but doesn't know how many diseases	If they don't vax, they will be affected by Dz again	Once a year	Once a year	When they see problems in their cows then they vaccinate. Someone informed her she should vaccinate before the flood.	IDK	Private Vet	Private Vet	Private Vet	Private Vet	IDK	N	N	N
130			F	41-50		Y	6	3	3	N	0	0	0	5 goats	Y	Y	Y	Seen it	Seen it	N	N	Y	Seen the disease	Seen it	Y	N	NA	NA	NA	N	N	NA	NA	NA	Bosonto	Doctor informed them that if they do the vaccine it will be good for disease	If they don't vax, they will be affected by Dz again	Once a year	Once a year	one year course	IDK	Forest Department and NGO	NGO/Forest Dept	IDK	IDK	FMD	Y	N	N
131			F	31-40		Y	5	2	3	N	0	0	0	6 goats	Y	Y	Y	Seen it	Seen it	Y	Y	Y	Seen the disease	Seen it	N	N	NA	NA	NA	N	N	NA	NA	NA	Bosonto and Khuria	Used to control Bosonto and Khuria. Came to know by a vet	Maybe its bad? Not sure	Once a year	Once a year	The person comes once a year to do it	IDK	Gov	NGO/Forest Dept	Idk	IDK	IDK	N	N	N
132			F	31-40		Y	5	1	4	N	0	0	0	6 goats	Y	Y	Y	Seen it	Seen it	N	N	Y	Seen the disease	Seen it	Y	N	NA	NA	NA	N	N	NA	NA	NA	FMD	To protect from disease (bosanta and FMD)	The people informed them if they don't vaccinate they may lose their cattle	Once a year	Once a year	That's the period for Bosanta disease	IDK	Gov	NGO/Forest Dept	IDK	IDK	IDK	N	N	N
133			M	41-50		Y	6	2	4	N	0	0	0	hen, 11 goats	Y	Y	Y	Seen it	Seen it	Y	Y	Y	Seen the disease	Seen it	N	N	NA	NA	NA	N	N	NA	NA	NA	FMD	Protect from disease. After they get the vaccine the disease can be controlled	If they don't vax, they will be affected by Dz again	Once a year	Once a year	one year course	IDK	Gov	NGO/Forest Dept	Government veterinarian	NGO/Forest Department	IDK	N	N	N
134			F	31-40		Y	3	1	2	N	0	0	0	Hen, 12 goats	Y	Y	Y	Seen it	Seen it	Y	Y	Y	Seen the disease	Seen it	N	N	NA	Knows symptoms but not name, seen it	Y	N	N	NA	NA	NA	FMD	Protect from disease	IDK	Once a year	Once a year	Disease only happens during flood season, so one year course	IDK	Gov	NGO/Forest Dept	IDK	IDK	FMD	Y	N	N
135			F	41-50		Y	5	1	4	N	0	0	0		N	Y	Y	Seen it	Seen it	N	N	Y	Seen the disease	Seen it	N	N	NA	NA	NA	N	N	NA	NA	NA	FMD	NA	NA	NA	NA	NA	NA	NA	NA	NA	NA	NA	NA	NA	NA
136			M	>50		Y	5	2	3	N	0	0	0	3 goats	N	Y	Y	Seen it	Seen it	Y	Y	Y	Seen the disease	Seen it	N	N	NA	NA	NA	N	N	Heard about it from a training program in the village	NA	NA	FMD	NA	NA	NA	NA	NA	NA	NA	NA	NA	NA	NA	NA	NA	NA
137			F	>50		Y	7	1	6	N	0	0	0	8 goats	Y	Y	Y	Seen it	Seen it	Y	Y	Y	Seen the disease	Seen it	Y	Y	Heard about it from a training program in the village	Heard about it from a training program in the village	N	Y	Y	Heard about it from a training program in the village	Heard about it from a training program in the village	N	FMD and HS	Protect from disease	If they don't vax, they will be affected by Dz again	Should be vaccinated every 6 months	Every 6 months	Because disease comes before and after flood	3-4 months	Forest Department	NGO/Forest Dept	They bring it	NGO/Forest Department	FMD, HS, BQ	Y	N	Y
138			F	20-30		Y	5	0	5	N	0	0	0	5 goats	Y	Y	Y	Seen it	Seen it	Y	Y	Y	Heard about it from others	Heard from others	N	Y	Heard about it from a training program in the village	Heard about it from a training program in the village	N	Y	Y	Heard about it from a training program in the village	Heard about it from a training program in the village	N	FMD	Protect from disease. They don't have to fear after vaccinating	If they don't vax, they will be affected by Dz again	Should be vaccinated every 6 months	Every 6 months	Winter and summer seasons	6 months	Gov	NGO/Forest Dept	Government veterinarian	NGO/Forest Department	FMD, HS, BQ	Y	N	Y
139			M	>50		Y	2	0	2	N	0	0	0	5 goats	Y	Y	Y	Heard about it from a training program in the village	Heard about it from a training program in the village	Y	Y	Y	Seen the disease	Seen it	N	Y	Heard about it from a training program in the village	Heard about it from a training program in the village	N	Y	Y	NA	Heard about it from a training program in the village	N	Golpheula	Protect from disease	Safe from disease so they don’t fear it	Should be vaccinated every 6 months	Every 6 months	Two seasons: winter and summer	6 months	Forest Department	NGO/Forest Dept	IDK	IDK	FMD, HS	Y	N	Y
140			F	31-40		Y	5	1	4	N	0	0	0	2 goats, 1 pig, hen	N	Y	Y	Seen it	Seen it	N	N	Y	Seen the disease	Seen it	Y	N	NA	NA	NA	N	N		NA	NA	Khuria and golpheula	NA	NA	NA	NA	NA	NA	NA	NA	NA	NA	NA	NA	NA	NA
							4
[truncated: 17 more columns]
